# Supplementary material for: Storage media and not extraction method has the biggest impact on recovery of bacteria from the oral microbiome
Source: Sci Rep. 2019 Oct 18;9:14968. doi: 10.1038/s41598-019-51448-7 (PMC6802381; doi:10.1038/s41598-019-51448-7)
Supplement: Supplementary file 2 — Supplementary Dataset 1 [file 41598_2019_51448_MOESM2_ESM.xlsx]

## Sheet: Table_S1.csv
CSS Normalised OTU Counts	Taxonomy							Sample ID
OTU ID	Kingdom	Phylum	Class	Order	Family	Genus	Species	T0PB	T0PBa	T0PBb	T0PE	T0PEa	T0PEb	T0QB	T0QBa	T0QBb	T0QE	T0QEa	T0QEb	T1PB	T1PBa	T1PBb	T1PE	T1PEa	T1PEb	T1QB	T1QBa	T1QBb	T1QE	T1QEa	T1QEb	T3PB	T3PBa	T3PBb	T3PE	T3PEa	T3PEb	T3QB	T3QBa	T3QBb	T3QE	T3QEa	T3QEb	T6PB	T6PBa	T6PBb	T6PE	T6PEa	T6PEb
01fdfdb99071dddc6d006ae399cb9efc	Bacteria	Proteobacteria	Epsilonproteobacteria	Campylobacterales	Campylobacteraceae	Campylobacter	Campylobacter curvus	3.41248	0	0	3.54062	0	0	3.07063	0	0	3.79346	0	0	3.77441	0	0	4.32238	0	0	3.08288	0	0	3.71489	0	0	3.8384	0	0	4.45481	0	0	3.5235	0	0	3.93411	0	0	3.59028	0	0	3.56856	0	0
04ae7776751e16d2c17a1e8a811851a5	Bacteria	Firmicutes	Negativicutes	Selenomonadales	Veillonellaceae	Selenomonas	Selenomonas dianae	0	5.65598	5.57538	0	5.36578	5.12213	0	5.75532	6.04618	3.32891	5.09944	5.41696	0	5.57358	5.61246	2.92293	6.00365	5.23868	0	5.86966	5.90694	0	5.35118	5.41626	0	5.60326	5.80719	0	5.81219	5.72677	0	5.61815	6.03468	0	5.52717	5.17769	0	5.82374	5.85771	0	5.96019	5.59652
0501f6c5c115aa13c41b0198d1d25b26	Bacteria	Firmicutes	Negativicutes	Selenomonadales	Veillonellaceae	Veillonella	Veillonella parvula	4.34309	4.15001	4.23255	5.58937	4.33848	4.434	5.75185	4.43518	4.5215	5.89903	4.70355	4.70234	5.80205	4.11021	4.05805	5.93952	4.45382	4.4935	5.4832	4.16924	4.10731	5.63004	4.30017	4.32588	4.35173	3.85299	4.16515	5.89994	4.3015	4.53915	5.41102	4.13912	4.45442	5.39334	4.59573	4.43541	5.32209	4.34206	4.45819	5.3834	4.29838	4.59899
05b531dd795aa85077fe2b0f32132fb7	Bacteria	Fusobacteria	Fusobacteriia	Fusobacteriales	Fusobacteriaceae	Fusobacterium	Fusobacterium nucleatum_subsp._vincentii	0	3.91387	3.3299	0	3.50659	3.144	0	3.30506	3.22661	0	3.37146	3.32607	0	3.15866	3.06211	0	3.37043	3.15874	0	3.55393	3.27973	0	3.65619	3.17911	0	3.48825	3.28142	0	3.18085	3.05897	0	3.66228	3.21613	0	3.32525	3.57025	0	3.61979	3.13701	0	3.4608	3.30243
06749d30614a8e9a0517516ea2ac786d	Bacteria	Firmicutes	Negativicutes	Selenomonadales	Veillonellaceae	Veillonella	Veillonella parvula	0	4.03676	3.43777	0	3.83083	3.53582	0	3.85489	3.86854	0	0	3.87577	0	3.82023	3.45137	0	3.92808	4.07562	0	3.5229	3.3561	0	3.69262	3.63609	0	3.75579	4.00398	0	3.798	4.24972	0	3.76541	3.87297	0	3.78206	3.71787	0	3.65176	3.84054	0	3.83769	3.51025
06c509a14985e77b60d2200c89d535b9	Bacteria	Spirochaetes	Spirochaetia	Spirochaetales	Spirochaetaceae	Treponema	Treponema denticola	2.02247	3.48793	2.79345	5.80871	3.28227	2.85654	1.8306	3.26262	3.45943	0.886196	3.26324	3.52776	1.75175	3.42054	2.68838	1.69422	3.22741	2.89141	1.85973	3.3392	3.157	1.89277	3.07309	3.08968	2.309	3.02298	3.45777	1.72701	2.37728	2.60794	2.05306	3.80745	3.48629	1.21965	2.9134	3.09065	2.6582	3.1457	3.3324	0	3.18081	3.13681
0837b1afa0ba94bf3b378000f3841bd3	Bacteria	Firmicutes	Clostridia	Clostridiales	Peptostreptococcaceae_[XI]	Peptostreptococcaceae_[XI][G-7]	Peptostreptococcaceae_[XI][G-7] [Eubacterium]_yurii_subsps._yurii_&_margaretiae	4.45813	4.16356	3.51861	4.28854	4.01249	3.6403	4.75341	4.01689	4.00737	4.33829	3.67583	3.64283	4.21633	3.8062	3.88273	3.82453	3.91481	4.11807	4.55811	4.59177	3.88045	4.07057	3.7456	3.48995	4.61781	4.04154	3.95778	4.48138	3.76413	3.69297	4.76015	4.00103	3.98182	4.48727	3.89197	3.6086	4.29231	4.44599	4.00243	4.56604	3.92542	3.89822
085837b8398497b17681933f5d7969d3	Bacteria	Proteobacteria	Epsilonproteobacteria	Campylobacterales	Campylobacteraceae	Campylobacter	Campylobacter rectus	6.34149	7.25535	6.70969	7.20006	7.23736	6.90572	7.08577	7.044	6.93054	7.56038	7.04932	7.12916	7.7098	7.06202	6.6708	7.63941	7.06026	7.07075	7.02673	6.66462	6.66836	7.41239	7.05389	6.94322	6.42696	7.00417	6.85065	7.70599	6.90797	6.92861	6.8473	6.84456	6.91038	7.24158	6.95845	6.90522	7.13465	7.19682	7.15748	7.0636	6.9983	6.83435
09b34ae37daff11bd76ea4a522d9b5db	Bacteria	Bacteroidetes	Bacteroidia	Bacteroidales	Prevotellaceae	Prevotella	Prevotella sp.	3.67714	0	0	2.65956	0	0	2.73379	0	0	2.90758	0	0	2.82544	0	0	2.48447	0	0	3.01039	0	0	3.35865	0	0	2.71667	0	0	2.34403	0	0	3.00893	0	0	2.80324	0	0	3.02323	0	0	3.06168	0	0
0a6e6cab5e34f3ca30e3b8e1a9a53bf6	Bacteria	Fusobacteria	Fusobacteriia	Fusobacteriales	Fusobacteriaceae	Fusobacterium	Fusobacterium sp.	0	4.05142	3.91184	0	3.97544	3.58901	0	0	0	0	4.34053	4.17791	0	4.14407	3.77206	0	3.80396	3.75085	0	3.69977	0	0	4.2399	4.13344	0	4.09929	4.13433	0	3.98604	3.93495	0	3.61572	3.71374	0	0	4.26582	0	4.00106	4.3114	0	4.18445	3.86833
0a9add428e05506a9d3b6ec671587330	Bacteria	Bacteroidetes	Flavobacteriia	Flavobacteriales	Flavobacteriaceae	Bergeyella	Bergeyella sp.	0	4.8401	5.10481	0	4.69817	4.7925	0	5.20809	5.16664	0	5.1535	5.3508	0	4.99547	4.83985	0	4.86617	5.00982	0	5.56154	5.08181	0	5.01235	5.19398	2.90159	4.76698	4.89842	0	4.76244	4.89305	0	5.25778	5.44246	0	5.1193	5.05809	0	5.16918	5.17622	0	5.07556	4.70425
0b01d2158a028c462a89254aae0bcc60	Bacteria	Firmicutes	Negativicutes	Selenomonadales	Veillonellaceae	Mitsuokella	Mitsuokella sp._oral_taxon_521	1.72119	2.77897	3.11275	3.15473	3.01653	3.12011	3.32428	3.40602	2.97916	3.63831	3.47213	3.62694	2.85945	3.18058	2.96483	3.14177	3.5182	2.89141	3.12925	3.18918	3.157	3.38092	3.4798	3.75721	2.7556	3.06995	3.28142	2.7459	3.72944	2.748	3.13744	3.41281	3.21613	3.29337	3.78206	3.78638	2.86613	3.1457	2.82697	2.27336	3.08245	2.66677
0bef61277af7d2002c192d7130ca6c32	Bacteria	Proteobacteria	Epsilonproteobacteria	Campylobacterales	Campylobacteraceae	Campylobacter	Campylobacter rectus	5.57151	5.93018	5.50272	6.20423	5.71949	5.54633	5.47028	5.67668	5.39738	6.65356	5.63274	5.75697	6.719	5.52729	5.35371	6.30627	5.76189	5.63929	5.62345	4.98799	4.88319	6.4141	5.64875	5.54969	5.6871	5.60326	5.49978	6.51162	5.68673	5.4759	5.48052	4.96767	5.36418	6.1314	5.66625	5.51705	6.06579	5.73699	5.6856	6.15581	5.69902	5.2183
0d977d2cc7eeda45b0ce70fc266021eb	Bacteria	Fusobacteria	Fusobacteriia	Fusobacteriales	Leptotrichiaceae	Leptotrichia	Leptotrichia sp._oral_taxon_498	0	5.59728	5.68452	0	6.02162	5.95363	0	5.70865	5.55157	0	5.72743	5.93526	0	5.8274	5.909	0	5.65017	6.16228	0	6.05999	6.23737	0	6.06818	5.98868	0	5.65809	6.07947	0	5.96908	5.88989	0	6.10755	5.80047	0	6.01061	6.03276	0	5.91218	5.86474	0	5.88923	5.81203
0efe6176edad0a1dabc4bc66b49457e0	Bacteria	Proteobacteria	Betaproteobacteria	Neisseriales	Neisseriaceae	Kingella	Kingella sp.	6.2014	7.3591	7.6611	7.12033	7.41735	7.25193	7.10141	7.549	7.5474	6.96243	7.32137	7.50984	7.20249	7.51122	7.60033	7.53892	7.55441	7.33875	7.18191	7.58893	7.72384	6.81471	7.2667	7.13424	6.67557	7.7598	7.68335	6.43211	7.5235	7.62585	7.2412	7.79539	7.63021	6.7479	7.12367	6.99299	7.12023	7.76578	7.55774	7.2109	7.45419	7.51974
0f2a034cd01ecd6023814d4c77be309b	Bacteria	Bacteroidetes	Bacteroidia	Bacteroidales	Prevotellaceae	Alloprevotella	Alloprevotella sp.	0	2.84774	2.85701	0	2.18463	2.82732	0	3.07911	3.48077	0	2.7648	3.40271	0	2.94476	2.65758	0	2.80644	3.54842	0	3.39166	3.33738	0	3.07309	3.08968	0	3.24389	3.35457	0	2.54623	3.08032	0	2.9945	2.97994	0	3.27975	2.91819	0	3.2538	3.37245	0	3.20438	3.11152
0f3e8c71ae496f4b6240f427a5e4ad20	Bacteria	SR1	SR1_[C-1]	SR1_[O-1]	SR1_[F-1]	SR1_[G-1]	SR1_[G-1] sp._oral_taxon_345	0	3.63136	0	0	3.04064	2.99433	0	3.26262	3.65985	0	0	3.34561	0	2.97016	3.1084	0	3.46454	2.93955	0	3.26614	3.157	0	0	0	0	3.04666	3.35457	0	3.18085	2.94715	0	3.25972	0	0	0	0	0	3.02884	0	0	3.05677	3.49076
105bc35929a96465a60c82185fb87931	Bacteria	Bacteroidetes	Bacteroidia	Bacteroidales	Prevotellaceae	Prevotella	Prevotella oulorum	4.82843	0	0	3.64376	0	0	3.84022	0	0	3.6707	0	0	3.68238	0	0	3.99157	0	0	3.98255	0	0	3.74955	0	0	4.78707	0	0	3.51914	0	0	3.71692	0	0	3.9804	0	0	3.57344	0	0	3.76785	0	0
1061ea39462ed843db8bad7db801bee8	Bacteria	Firmicutes	Clostridia	Clostridiales	Peptostreptococcaceae_[XI]	Peptostreptococcaceae_[XI][G-9]	Peptostreptococcaceae_[XI][G-9] [Eubacterium]_brachy	0.820238	2.46555	1.80655	2.95527	2.14068	2.01749	2.21208	1.71922	2.20369	2.90758	2.40618	2.23069	2.51988	2.35098	1.53906	2.63631	2.52122	2.53194	1.68447	1.69994	2.19026	2.49285	2.07869	2.80502	0	1.52756	1.96632	2.13674	2.80129	1.7492	2.20158	2.24879	2.30891	2.41114	1.98398	2.07021	3.1649	2.35943	2.27131	2.40974	2.0488	2.3145
1115d2c916af7f7735ca2521c00dd2e4	Bacteria	Proteobacteria	Betaproteobacteria	Neisseriales	Neisseriaceae	Kingella	Kingella sp._oral_taxon_012	0	0	0	0	3.08769	0	0	0	3.43777	0	0	3.49312	0	3.54405	2.65758	0	0	0	0	0	0	0	0	0	0	0	0	0	0	0	0	0	0	0	0	2.49551	0	2.9539	0	0	3.53706	3.03287
117f9a6abc5bb158173163132570b8d3	Bacteria	Fusobacteria	Fusobacteriia	Fusobacteriales	Leptotrichiaceae	Leptotrichia	Leptotrichia sp.	4.1698	4.8652	4.91628	3.10739	5.11068	5.07941	2.99959	4.75906	4.61133	2.67187	4.79384	5.02682	3.4786	5.10842	5.14752	3.27734	5.01045	5.13397	2.79717	4.88195	4.74799	2.61064	5.03381	4.80753	4.00921	5.05073	5.1296	2.91141	4.74518	5.14695	3.06171	4.60415	4.98277	0	4.68569	4.91243	2.75101	4.90312	5.14187	3.29092	5.10718	5.25341
11cfb171497ca7c0ee4a84d96a037f07	Bacteria	Fusobacteria	Fusobacteriia	Fusobacteriales	Leptotrichiaceae	Leptotrichia	Leptotrichia wadei	8.5565	7.51919	7.51113	8.30348	7.58966	7.53207	7.53001	6.65842	6.72009	8.14279	6.94808	6.9761	8.31179	7.4151	7.64419	8.43035	7.62132	7.63762	7.79446	7.30306	7.20084	8.00038	7.5259	7.29791	8.83135	7.60395	7.59367	8.28896	7.58541	7.45752	8.17336	7.30209	7.28435	7.80793	7.42602	7.56811	7.96651	7.65874	7.48882	8.37662	7.61895	7.59124
11d5cbf99cd1097bd4f3bf52df870cff	Bacteria	Proteobacteria	Gammaproteobacteria	Pasteurellales	Pasteurellaceae	Haemophilus	Haemophilus sp.	0	3.8143	3.2374	1.78391	3.62296	3.51765	0	3.42539	3.52253	0	3.34516	3.62694	0	3.09082	3.71338	0	3.65223	3.31289	0	3.32128	3.57962	0	3.86214	3.63609	0	3.28428	3.64437	0	3.58172	3.16273	0	3.13319	3.64184	0	3.39091	3.58955	0	3.48432	3.43051	0	3.69519	3.79078
12295195699fc4b6cb72f980398bdee4	Bacteria	Bacteroidetes	Bacteroidia	Bacteroidales	Prevotellaceae	Prevotella	Prevotella sp._oral_taxon_472	3.84027	3.44419	3.5764	3.95585	3.68547	3.144	3.78495	3.46337	3.99259	3.36894	3.63298	3.42125	3.64387	0	3.84222	3.60646	3.50053	3.57914	3.68946	3.62869	3.94369	3.26593	3.4588	3.37352	3.32042	3.63603	3.05875	3.75525	3.37286	3.48448	3.71692	3.29954	3.46977	4.01045	3.73227	3.85178	3.3543	3.5194	3.31195	4.13882	3.95352	3.8223
1230e658dd396ca343531a864ad63836	Bacteria	Firmicutes	Negativicutes	Selenomonadales	Veillonellaceae	Veillonella	Veillonella parvula	6.48158	7.4309	7.00275	7.31	7.51739	7.78281	7.29309	7.36437	7.47746	7.6696	7.64082	7.72847	7.49669	7.22647	7.00946	7.80243	7.58407	7.72433	7.27251	7.00631	7.10173	7.549	7.3025	7.5264	6.38723	7.05467	7.2736	7.67274	7.40487	7.87076	7.29868	7.29964	7.56269	7.36592	7.52682	7.31773	7.40362	7.41975	7.25845	7.36006	7.73277	7.42411
153e9c1526e4fbc8678b030e80e69ed5	Bacteria	Proteobacteria	Betaproteobacteria	Neisseriales	Neisseriaceae	Kingella	Kingella sp._oral_taxon_012	0	3.66985	3.8507	0	3.6069	3.40352	0	3.78163	3.58299	0	3.39729	3.90241	0	4.07553	4.11584	0	3.33099	3.43546	0	4.2567	4.20347	0	3.87804	3.5313	0	3.71204	3.4906	0	3.30382	3.62192	0	3.8483	3.61204	0	3.51389	0	0	3.74362	3.65817	0	3.86753	3.51025
15bdc465c5c8782677f2a4acc15180f0	Bacteria	Fusobacteria	Fusobacteriia	Fusobacteriales	Leptotrichiaceae	Leptotrichia	Leptotrichia hongkongensis	8.53878	8.4393	8.35931	8.21622	8.58949	8.58436	7.9554	8.33652	8.31459	7.87558	8.21067	8.45279	8.21083	8.28688	8.44423	7.98752	8.4098	8.45305	7.75527	8.27773	8.2792	7.51289	8.32646	8.06601	8.77325	8.47113	8.4016	7.68327	8.52084	8.4529	8.09796	8.42956	8.29796	7.73893	8.15674	8.31247	7.78547	8.60144	8.53859	8.00804	8.6425	8.57887
1827376bc786f21952e9927f74cb8e0f	Bacteria	Bacteroidetes	Bacteroidia	Bacteroidales	Prevotellaceae	Prevotella	Prevotella maculosa	5.61723	4.39944	4.57257	4.64412	4.82159	4.6662	4.89716	4.35664	4.7671	4.82925	4.75441	4.67169	4.7482	4.8996	4.50127	4.79223	4.78823	4.248	4.72594	4.53069	4.56701	4.78952	4.81166	4.51639	5.32246	4.68638	4.31928	4.84423	4.5798	4.32323	4.68643	4.51393	4.66496	4.85335	5.35141	4.60622	4.68621	4.73424	4.46746	4.74861	4.52125	4.19164
185722c47fe3974429d82305f7ab20b2	Bacteria	Actinobacteria	Coriobacteriia	Coriobacteriales	Coriobacteriaceae	Atopobium	Atopobium rimae	0	0	2.09717	0	1.60683	2.45958	0	2.62254	0	0	2.30062	2.00345	0	0	1.99828	0	2.37377	2.17781	0	2.32135	2.82208	0	0	2.29862	0	2.12515	0	0	0	0	0	2.02952	2.63945	0	2.50261	2.72227	0	2.47114	0	0	2.45478	2.44172
1b7f90baddeada4f01b125119868291e	Bacteria	Bacteroidetes	Flavobacteriia	Flavobacteriales	Flavobacteriaceae	Capnocytophaga	Capnocytophaga gingivalis	6.46667	6.86539	6.89711	5.87027	6.60017	6.6669	5.64339	7.06113	6.9498	5.44012	6.91717	6.80487	5.86201	6.8997	6.81034	5.67769	6.88073	6.87578	5.59068	7.03133	6.73959	5.707	6.74251	6.90047	6.57577	6.86461	6.74579	6.13291	6.75902	6.80576	5.68363	6.82081	6.86215	5.73225	6.78411	6.85227	5.50198	6.83203	6.76098	5.70394	6.623	6.76507
1bcdf209d1b38967336f98ea2c1a2c27	Bacteria	Bacteroidetes	Bacteroidia	Bacteroidales	Porphyromonadaceae	Porphyromonas	Porphyromonas pasteri	5.77887	5.98845	5.95527	5.71312	5.50661	5.69119	5.9184	6.13943	6.41384	5.86093	5.97481	6.08523	6.29071	5.76348	5.92525	6.02732	5.67006	5.56451	6.12473	6.16168	6.0914	6.18957	5.88747	6.09132	5.66171	5.91442	6.09557	5.95471	5.49873	5.8344	6.07246	5.89329	5.98324	5.87384	5.82116	5.70132	5.91685	5.93834	5.96637	5.21986	5.7797	5.43259
1cde83a3b5ffeddd5bcc0a26808a9640	Bacteria	Bacteroidetes	Bacteroidia	Bacteroidales	Prevotellaceae	Prevotella	Prevotella veroralis	3.85562	0	0	0	3.28227	0	0	0	3.54297	0	0	3.06818	0	2.97016	3.23896	0	2.94349	3.00887	0	2.52297	3.11366	0	0	3.32732	0	0	3.08047	0	2.50581	3.12212	0	3.01856	0	0	3.10817	3.00699	0	3.02884	2.60963	2.8542	0	0
1e23bf26a3ab4983ab2606a5dcff47c7	Bacteria	Bacteroidetes	Bacteroidia	Bacteroidales	Prevotellaceae	Prevotella	Prevotella veroralis	0	0	0	0	0	3.21339	0	3.02934	0	0	0	3.24512	0	3.09082	2.96483	0	2.71748	3.0533	0	0	2.87495	0	0	3.46171	0	2.84538	2.82136	0	2.92905	2.94715	0	2.86778	3.27436	0	3.15931	0	0	3.12308	2.96433	0	3.33828	0
1f98bf7f193a5fe42b7509f2d05a7205	Bacteria	Bacteroidetes	Flavobacteriia	Flavobacteriales	Flavobacteriaceae	Capnocytophaga	Capnocytophaga granulosa	0	6.95188	6.99217	0	6.9874	6.97395	0	7.00108	6.9498	0	7.05338	7.06132	0	7.21854	7.03515	0	7.03133	7.258	0	6.90618	6.84439	0	7.07302	7.19447	0	7.09639	7.06196	0	6.83031	6.9153	0	6.90228	6.95111	0	6.96566	7.18762	0	7.0561	6.96301	0	6.9745	6.94945
228c1b2458e6313328ea56d36dd7764c	Bacteria	Bacteroidetes	Bacteroidia	Bacteroidales	Prevotellaceae	Prevotella	Prevotella oris	0	3.3044	0	0	2.99201	2.88517	0	3.44451	2.91789	0	3.23486	0	0	2.42631	2.68838	0	2.9171	0	0	2.97665	2.9508	0	0	2.39136	0	0	3.08047	0	3.12857	2.92371	0	2.86778	3.13465	0	3.39091	2.61334	0	2.92802	3.11357	0	2.89232	2.92085
22d5cf3b8b179bcb1852e11415be611f	Bacteria	Fusobacteria	Fusobacteriia	Fusobacteriales	Fusobacteriaceae	Fusobacterium	Fusobacterium sp.	6.81752	6.15372	6.25569	6.66905	6.62031	6.71354	6.28742	5.63984	6.17615	6.40907	6.16727	6.33546	6.6862	6.05805	6.20896	6.75928	6.12966	5.68589	6.36894	5.63954	6.1649	6.24527	5.9224	6.0751	6.51468	6.20747	6.30613	6.23536	7.26808	6.92123	6.39139	6.23624	6.01205	6.64151	6.02791	6.39278	6.3615	6.0445	6.15326	6.3716	6.17529	5.85838
25682a971664481cc6fd2c765571e50c	Bacteria	Gracilibacteria_(GN02)	GN02_[C-1]	GN02_[O-1]	GN02_[F-1]	GN02_[G-1]	GN02_[G-1] sp._oral_taxon_872	0	3.68872	3.0597	0	3.17743	3.82897	0	3.12722	3.27628	0	3.67583	2.9958	0	2.31179	2.98977	0	2.9171	3.07502	0	3.12864	2.7949	0	0	2.61296	0	2.6114	2.84693	0	3.65747	3.27814	0	0	2.95642	0	3.55266	0	0	3.05298	2.82697	0	2.94924	3.38918
2651ab31e7513089db358f6811439504	Bacteria	Firmicutes	Clostridia	Clostridiales	Ruminococcaceae	Ruminococcaceae_[G-2]	Ruminococcaceae_[G-2] sp._oral_taxon_085	3.37037	2.37526	2.42535	3.30916	2.30896	2.45958	2.64346	3.05444	2.52459	3.53651	2.95075	1.95337	2.98803	1.73305	2.22527	3.07953	2.83491	2.46773	3.17418	2.49126	2.45624	3.33602	2.86538	2.26633	3.64462	1.88361	2.22226	3.58598	2.58554	2.31546	3.30006	2.86778	2.88346	2.9958	2.50261	2.12415	2.97274	1.7404	2.18399	3.21848	2.37392	2.26947
2660c47d32090945d95672e23b7a9fe5	Bacteria	Firmicutes	Clostridia	Clostridiales	Lachnospiraceae_[XIV]	Lachnoanaerobaculum	Lachnoanaerobaculum orale	5.45546	0	0	5.05302	0	0	5.4258	0	0	5.02363	0	0	4.91114	0	0	5.27201	0	0	5.2977	0	0	5.10266	0	0	5.05236	0	0	5.28236	0	0	5.47566	0	0	4.74133	0	0	5.07526	0	0	4.54645	0	0
2843a8c2971a69a50dafcb8a52513df2	Bacteria	Fusobacteria	Fusobacteriia	Fusobacteriales	Fusobacteriaceae	Fusobacterium	Fusobacterium nucleatum_subsp._vincentii	0	5.04434	4.7917	3.85913	4.80056	4.69074	0	4.49141	4.89183	0	4.90606	4.95865	0	4.78264	4.92637	0	4.94665	4.42751	0	4.99365	4.81717	0	5.15626	4.69074	0	4.79521	5.05475	0	4.66486	4.7404	0	4.65108	4.6937	0	5.1449	5.00877	4.82787	4.70407	4.51296	0	4.88446	4.84134
2985277661ed5b670aea2e6b9cdaea9b	Bacteria	Firmicutes	Bacilli	Lactobacillales	Carnobacteriaceae	Granulicatella	Granulicatella elegans	0	0	0	0	0	0	0	0	0	0	0	0	0	0	0	0	3.24873	0	0	3.64319	3.57962	0	0	2.80502	0	0	0	0	0	3.08032	0	3.83481	3.41905	0	0	0	0	0	0	0	3.10767	0
2ac092d4a5b8a74b0a36a6644d949ee7	Bacteria	Firmicutes	Negativicutes	Selenomonadales	Veillonellaceae	Selenomonas	Selenomonas sp.	0	0	3.13855	0	2.83541	0	0	3.48199	3.54297	0	0	2.89327	0	2.97016	2.98977	0	3.38975	2.68097	0	3.39166	3.54741	0	0	3.40352	0	2.73313	3.16424	0	0	3.18262	0	2.91981	3.56616	0	3.05515	0	0	2.87484	3.08975	0	3.31681	0
2ae62c1fab7e64d5594b91d90fc33f1e	Bacteria	Bacteroidetes	Flavobacteriia	Flavobacteriales	Flavobacteriaceae	Capnocytophaga	Capnocytophaga granulosa	8.26843	7.58738	7.5939	6.8827	7.40347	7.39444	7.03634	8.01874	7.56124	6.93769	7.71073	7.43312	6.99436	7.57984	7.59425	7.04636	7.59867	7.83425	7.19968	7.94033	7.65276	7.07765	7.50557	7.62837	8.4407	7.61191	7.54762	7.58866	7.35881	7.34069	7.00049	7.64411	7.62928	6.9358	7.41159	7.60414	6.80739	7.61684	7.58463	6.78088	7.44432	7.59124
2b912c5e9d4d49ee3df07dc65810535d	Bacteria	Actinobacteria	Coriobacteriia	Coriobacteriales	Coriobacteriaceae	Atopobium	Atopobium parvulum	3.55087	3.06547	2.38279	2.00667	3.4537	3.04597	3.07063	3.44451	3.12183	3.0621	3.01889	3.40271	1.67742	3.28545	3.19674	2.82517	3.29045	3.41857	3.10625	3.75422	3.77311	3.11464	3.56086	3.34289	2.86645	3.13766	3.47428	2.68622	2.7675	3.08032	2.33623	3.51783	3.65651	2.96544	3.34747	3.38384	2.16833	2.92802	3.5748	2.53434	3.00401	2.94968
2dbf4e847c5d55d4df9158283e7ed1c5	Bacteria	Firmicutes	Negativicutes	Selenomonadales	Veillonellaceae	Selenomonas	Selenomonas sp.	0	3.3044	3.43777	0	2.7207	3.02038	0	3.44451	3.88465	0	3.20592	2.9958	0	3.3449	3.4333	0	4.04237	3.257	0	3.5692	3.96823	0	3.65619	3.4759	0	3.85299	3.71551	0	3.46007	3.14257	0	3.29954	3.93446	0	3.10817	3.73531	0	3.8713	3.5748	0	3.69519	3.16167
2e3891ae5babceffd665562a636083ac	Bacteria	Firmicutes	Clostridia	Clostridiales	Lachnospiraceae_[XIV]	Lachnospiraceae_[G-3]	Lachnospiraceae_[G-3] sp._oral_taxon_100	0	5.75329	5.74457	0	5.54505	5.43454	0	5.24126	5.26217	0	5.03508	5.24027	0	5.45268	5.62446	0	5.60542	5.66099	0	5.94473	5.35271	0	5.66259	5.53621	0	5.54627	5.51182	0	5.07715	4.94054	0	5.89329	5.3995	0	5.30106	5.85277	0	5.87881	5.6453	0	5.10091	5.34849
2eda29ec80f7b87e2c15332d06231380	Bacteria	Fusobacteria	Fusobacteriia	Fusobacteriales	Leptotrichiaceae	Leptotrichia	Leptotrichia wadei	6.85235	5.82752	5.57065	5.99581	5.81695	5.95363	4.67197	4.25203	4.45836	6.09079	4.77426	5.02682	6.12231	5.90187	5.76111	6.11526	5.8057	5.63929	5.30781	5.3959	5.24134	5.64393	5.3794	5.34462	6.13011	5.76543	5.72682	5.99523	5.84901	5.86549	5.95877	5.27286	5.25273	5.63433	5.1449	5.54698	5.69343	5.66833	5.8891	6.04846	5.80691	5.61013
2feadffba8770af5d0345c0b1a5e881d	Bacteria	Bacteroidetes	Bacteroidia	Bacteroidales	Prevotellaceae	Prevotella	Prevotella veroralis	6.04957	4.16356	3.94146	6.48452	4.64411	4.60727	6.58507	4.06709	4.61133	7.05737	5.10729	4.79767	6.51002	4.07553	4.01009	6.97977	4.26795	4.62443	7.13297	4.65036	4.46724	6.87872	4.87644	4.43157	6.16667	4.37652	3.64437	6.69122	4.08538	4.2018	6.9852	3.96433	4.13634	7.21279	4.62331	4.6801	6.51052	4.16509	4.24823	6.63079	4.44413	4.52429
30e793fc7854084716168cf672c3fa6f	Bacteria	Fusobacteria	Fusobacteriia	Fusobacteriales	Leptotrichiaceae	Leptotrichia	Leptotrichia sp._oral_taxon_498	3.0619	4.50964	4.26806	3.52269	4.69817	4.42428	2.7043	3.84053	3.6968	3.57125	4.01309	4.15593	3.84402	5.02606	4.71827	3.57672	4.85926	5.04875	3.43638	5.15917	5.09858	3.71489	4.44602	4.72084	3.58102	4.95388	4.96416	3.68076	4.41498	5.00339	3.5235	5.01628	4.89888	3.08323	4.39701	4.56781	3.4311	4.94887	4.78929	3.40411	4.54914	4.63494
357551f644064bb2b49614b1caab2fa5	Bacteria	Firmicutes	Bacilli	Lactobacillales	Streptococcaceae	Streptococcus	Streptococcus sp.	11.0389	10.8406	10.8839	11.5945	11.5369	11.5564	10.5994	10.5013	10.7255	11.2335	11.2147	11.0073	11.1043	10.7145	10.8073	11.867	11.5135	11.5778	11.4264	11.2039	11.1873	11.2486	11.313	11.14	10.8699	10.7277	10.7598	11.6719	11.745	11.7665	11.292	11.0582	11.1328	11.2089	11.2146	11.1598	10.9582	10.8229	10.7823	11.747	11.602	11.4741
35d63670bba47e50e91df6b9488a0725	Bacteria	Bacteroidetes	Bacteroidia	Bacteroidales	Prevotellaceae	Alloprevotella	Alloprevotella tannerae	4.08121	2.59119	2.62111	5.262	4.22732	2.49717	4.69464	3.40602	3.83579	4.39755	3.67583	3.62694	4.2679	2.78223	2.91362	4.56882	2.9171	2.91568	4.80663	3.18918	3.41084	4.38902	3.01674	3.43291	4.41389	2.84538	2.62838	4.81667	2.6611	3.40206	4.45936	3.17661	2.90819	4.73234	3.18422	3.09065	4.31275	2.70241	3.08975	4.27602	2.92106	3.08578
36e9e1d812b62e6d9916bbc10376a340	Bacteria	Fusobacteria	Fusobacteriia	Fusobacteriales	Leptotrichiaceae	Leptotrichia	Leptotrichia wadei	0	4.88986	5.00313	0	4.79349	4.94307	0	3.46337	3.14875	0	3.31836	3.77845	0	5.01999	5.02015	0	5.11862	4.86777	0	4.7475	4.70483	0	4.49841	4.26998	0	5.14148	4.8231	0	4.99192	5.16206	0	4.76213	4.72883	0	4.43901	4.32459	0	5.02407	4.86142	0	4.89899	4.67865
373d75a18b3ea419a50c663385852f74	Bacteria	Firmicutes	Clostridia	Clostridiales	Lachnospiraceae_[XIV]	Lachnoanaerobaculum	Lachnoanaerobaculum saburreum	0	5.91824	5.94799	3.91519	5.96919	5.70732	3.7708	5.75149	5.86733	3.50092	5.83531	5.80718	3.2668	6.01904	5.88925	0	5.7167	5.7173	3.75007	6.04641	6.14081	3.60563	5.73424	5.91249	0	5.95565	6.24252	3.21572	5.53433	5.53511	3.84291	6.4236	6.1059	0	5.62592	5.97155	0	5.9448	5.89942	0	5.18627	5.63253
39cabe5697d7d05db4bf7b95be713699	Bacteria	Firmicutes	Clostridia	Clostridiales	Lachnospiraceae_[XIV]	Stomatobaculum	Stomatobaculum sp._oral_taxon_097	1.33993	3.3044	2.62111	2.28717	3.17743	2.63842	2.03391	2.97779	2.43995	1.575	1.6977	1.84767	2.95694	3.90167	3.80053	1.51771	3.1615	3.17894	2.01598	3.20881	3.65714	1.95349	2.83311	2.42099	2.08279	3.41737	3.98107	2.52525	4.15237	3.16273	2.41948	3.50084	3.68541	1.73361	2.75618	2.75683	2.6582	3.65176	3.20512	2.75525	2.80248	2.63161
3bc50d1e9a70d634db82a252a6252b0c	Bacteria	Fusobacteria	Fusobacteriia	Fusobacteriales	Leptotrichiaceae	Leptotrichia	Leptotrichia sp.	2.83301	0	0	3.3706	0	0	0	2.62254	0	0	0	0	0	3.01964	0	3.05818	2.89022	2.93955	0	3.20881	0	0	3.59975	2.97448	2.71667	0	0	3.05987	0	0	0	0	0	3.69601	0	0	0	0	0	3.08902	2.94924	0
3bfa4da21986ded9b72af1e16ca85fbc	Bacteria	Bacteroidetes	Bacteroidia	Bacteroidales	Prevotellaceae	Prevotella	Prevotella oris	4.96201	0	3.61368	3.50453	3.92452	3.3221	4.35846	3.63957	3.64102	3.89293	3.87283	3.59463	4.04954	0	3.84222	4.58384	3.53565	3.2945	4.42503	3.90622	3.71629	3.91134	0	3.78026	4.19061	3.57221	3.35457	4.30415	0	0	4.10427	3.41281	3.50262	4.12476	3.59041	3.51075	3.80751	3.53662	3.48632	4.17755	3.51837	3.77476
3d26482ee9f21417d7475cc1c995d11f	Bacteria	Firmicutes	Negativicutes	Selenomonadales	Veillonellaceae	Veillonella	Veillonella parvula	0	3.79701	4.05422	4.39093	3.92452	4.434	4.16639	3.75125	3.96256	4.48212	4.11001	4.28302	4.45751	3.9662	3.75761	4.74623	4.10216	4.68216	3.95707	3.62869	3.91872	4.2015	4.22754	4.31013	3.51449	3.89272	4.18535	4.54995	3.81464	4.5847	4.20157	4.09454	4.08304	4.21785	4.47981	4.1665	4.07018	4.28205	3.75223	4.22762	4.0736	4.03902
3e16dc99f973028d32227f3112ca100c	Bacteria	Bacteroidetes	Bacteroidia	Bacteroidales	Porphyromonadaceae	Porphyromonas	Porphyromonas sp.	0	0	3.53813	0	3.50659	0	0	3.40602	3.76797	0	3.77769	3.70468	0	0	3.35868	0	0	3.54842	0	3.45878	0	0	0	3.17911	0	3.06995	3.78331	0	0	0	0	3.37603	3.40174	0	0	3.26883	0	0	0	0	0	0
3eb2c2ff1bceae6a1075d8ee8047c5aa	Bacteria	Proteobacteria	Epsilonproteobacteria	Campylobacterales	Campylobacteraceae	Campylobacter	Campylobacter rectus	0	0	0	0	3.70068	3.81416	0	0	0	0	0	0	0	3.61015	0	0	3.74517	3.59426	0	2.95357	0	0	0	3.48995	0	3.69715	3.40709	0	0	0	0	3.41281	3.51877	0	0	3.73531	0	3.5871	3.78227	0	0	3.43068
3fdaedc071678ccc96500f88a5d65487	Bacteria	Bacteroidetes	Bacteroidia	Bacteroidales	Prevotellaceae	Prevotella	Prevotella sp._oral_taxon_317	7.59958	7.02608	7.43637	6.79764	6.87119	6.81376	6.87534	7.14678	6.98009	6.68957	6.81785	7.10642	6.64291	7.01856	7.40904	7.17223	6.70678	6.69303	7.03893	7.23649	6.81425	6.6525	6.71842	7.0407	7.32459	6.98438	6.74579	6.71381	6.50593	6.90187	7.13281	6.94528	6.88101	7.49905	6.91262	7.15236	6.49271	6.87329	6.69933	6.76401	6.62081	6.82271
4025434aa4f974f04d42455e1f6e8f3d	Bacteria	Proteobacteria	Betaproteobacteria	Neisseriales	Neisseriaceae	Kingella	Kingella sp._oral_taxon_012	3.47342	5.26781	5.17508	3.94242	5.01656	5.12813	3.69787	5.19121	5.17321	3.63831	5.1835	5.13749	3.79213	5.22375	5.16952	3.43478	4.73635	4.85527	3.73516	5.19897	5.15311	3.54774	4.946	4.9817	3.87422	5.24744	5.11388	3.10614	5.23384	5.30045	4.06602	5.01628	4.95929	3.63944	5.08664	4.9798	3.70298	5.30605	5.00845	3.40411	5.18034	4.81807
40d99efc8e833841df2223d49a58ffdc	Bacteria	Firmicutes	Erysipelotrichia	Erysipelotrichales	Erysipelotrichaceae	Solobacterium	Solobacterium moorei	2.31662	3.12209	2.9763	2.7548	2.80758	2.5338	3.79897	3.84053	3.83579	2.88014	2.68315	2.8113	2.95694	3.32536	2.62611	3.34944	2.62268	2.62319	4.20453	4.07614	4.17212	2.45135	3.01674	3.35829	2.54951	2.92419	3.10187	2.30489	2.07976	2.72105	4.2592	3.70738	3.7688	2.4555	2.8833	3.33893	2.99821	3.23282	2.96433	1.5446	2.1494	2.17496
40da9cc38c07de9ef35ca95da3497da4	Bacteria	Actinobacteria	Actinobacteria	Actinomycetales	Actinomycetaceae	Actinomyces	Actinomyces sp._oral_taxon_896	2.95199	2.74332	3.59516	2.28717	2.49498	2.94078	0	1.78068	2.15141	0	3.17638	3.09152	0	3.01964	2.80539	0	3.06864	3.46865	0	1.85746	1.9153	0	2.58438	3.05229	2.71667	3.13766	3.26254	0	3.60103	3.40206	1.23262	1.82643	1.97615	0	3.00011	2.79057	0	2.50654	3.01581	2.01279	3.40084	3.54845
442a51eff25d062997a241b83c5598aa	Bacteria	Fusobacteria	Fusobacteriia	Fusobacteriales	Fusobacteriaceae	Fusobacterium	Fusobacterium nucleatum_subsp._vincentii	9.35447	9.37306	9.36431	8.93919	9.29832	8.82919	8.79007	9.07003	9.27196	9.06188	9.33478	9.36354	9.09294	9.14869	9.2465	9.00156	9.37382	8.91776	8.78217	9.18074	9.19964	8.86309	9.4132	9.36197	9.33359	9.19989	9.26482	8.42067	9.17948	9.27327	8.84777	9.41591	9.20844	8.87836	9.40886	9.36932	8.73848	9.26468	9.2865	8.75615	9.27857	9.25228
44ee8e618b152efa42227dc68e747769	Bacteria	Proteobacteria	Epsilonproteobacteria	Campylobacterales	Campylobacteraceae	Campylobacter	Campylobacter rectus	5.50495	6.08774	5.32308	6.93278	5.7454	5.76238	5.50916	5.73993	5.78394	6.76278	5.75766	5.876	6.60582	5.82392	5.62843	6.72072	5.82002	5.97576	5.59482	5.37434	5.35737	6.60598	5.61592	5.74686	5.75111	5.76899	5.69549	6.67212	5.79552	5.67506	5.44121	5.65699	5.64731	6.23048	5.84478	5.71457	6.44258	5.90557	5.95981	6.22831	5.87827	5.39115
46761e4c5cdaf8ccb49fc408cea6f889	Bacteria	Proteobacteria	Betaproteobacteria	Neisseriales	Neisseriaceae	Kingella	Kingella sp.	2.80166	0	2.76059	2.36974	0	0	2.47908	2.75092	0	2.82364	3.0518	0	2.28976	0	0	2.16294	2.65498	2.91568	2.58063	2.58436	2.82208	2.49285	0	0	2.41007	2.54645	0	2.49078	2.69745	2.41968	2.41948	2.6693	2.63945	2.54034	0	0	2.41518	0	2.39312	2.3657	0	0
47b309655d7e5ab8ce2ac9b24b7d207c	Bacteria	Bacteroidetes	Bacteroidia	Bacteroidales	Prevotellaceae	Prevotella	Prevotella oralis	0	2.63075	2.46668	0	1.89831	2.42099	0	2.58858	3.20112	0.646652	2.7648	2.97084	0	2.75326	2.91362	0	2.68657	2.70902	0	2.88202	2.19026	0	2.42028	2.42099	0	2.47845	1.91888	0	1.77422	2.35104	0	2.60719	2.72545	0	3.00011	3.03542	0	2.67156	2.60963	0	2.56816	2.79939
48110e7d7a31837c6454ee4b08804e45	Bacteria	Fusobacteria	Fusobacteriia	Fusobacteriales	Leptotrichiaceae	Leptotrichia	Leptotrichia sp.	4.88186	3.39908	3.5764	4.59348	3.41732	3.49924	4.92937	3.48199	3.39344	4.57918	2.84208	3.70468	4.91922	3.54405	3.17515	4.89218	2.94349	3.27587	4.39687	3.16928	3.11366	4.54513	2.95808	3.31159	4.84237	3.38058	3.40709	4.61541	3.35021	2.99292	4.61758	3.04223	3.13465	4.42169	3.47405	3.00699	4.52911	3.48432	3.22713	4.34569	3.53706	3.13681
482f4f91178b2018910fae33416d7078	Bacteria	Actinobacteria	Actinobacteria	Actinomycetales	Actinomycetaceae	Actinomyces	Actinomyces sp._oral_taxon_180	4.94777	3.70734	4.582	4.35084	4.03667	4.42428	0	3.58894	3.37076	3.82259	3.94466	4.66393	0	3.62622	4.20374	4.18133	3.91481	4.21904	4.33886	3.16928	3.31842	3.76657	3.71049	3.83633	4.71976	3.96905	4.21511	4.19062	4.57003	4.2961	3.87276	2.9945	3.46977	4.28085	3.9941	4.03188	3.73363	3.65176	3.82619	3.6069	4.14844	4.03902
48c6c5459b6c40934dd84be33f807a49	Bacteria	Bacteroidetes	Bacteroidia	Bacteroidales	Prevotellaceae	Prevotella	Prevotella interPEdia	0	3.48793	3.39559	0	3.67009	3.6234	0	3.17378	3.14875	0	3.56623	3.43956	0	3.38322	2.93945	0	3.1838	3.45215	0	2.67182	3.13549	0	4.5978	3.59768	0	2.84538	3.4906	0	3.6389	3.18262	0	3.04223	2.72545	0	3.32525	3.66427	0	3.55365	3.43051	0	3.22758	3.56717
4b7ef892be95bde184dd095602f8cb1d	Bacteria	Spirochaetes	Spirochaetia	Spirochaetales	Spirochaetaceae	Treponema	Treponema maltophilum	1.42467	2.12123	1.98784	0	2.0002	2.01749	1.45913	2.40561	2.20369	1.64189	1.6977	1.24366	2.23898	1.7912	1.66828	0	2.07276	2.13711	1.25332	2.35697	1.69774	1.46246	1.70353	1.45531	1.73868	0	2.05678	2.41927	1.96519	1.85213	0	1.98137	2.34559	2.05525	1.86579	2.17614	0	1.96057	2.04222	1.89378	0	0
4d6ed6cfc1b7fc1bbb3a62ae0bead942	Bacteria	Fusobacteria	Fusobacteriia	Fusobacteriales	Leptotrichiaceae	Leptotrichia	Leptotrichia hongkongensis	6.25734	0	0	5.91219	0	0	5.75545	0	0	5.96582	0	0	6.02824	0	0	5.66714	0	0	5.82356	0	0	5.65768	0	0	6.4744	0	0	5.61397	0	0	5.83535	0	0	5.86565	0	0	5.51968	0	0	5.76031	0	0
4e463feaf092f01e2254b75e8447363c	Bacteria	Actinobacteria	Actinobacteria	Actinomycetales	Actinomycetaceae	Actinomyces	Actinomyces sp.	6.82338	5.75329	6.12301	5.55007	5.31231	5.75075	4.01851	5.01063	4.94655	5.23877	5.6273	5.93848	5.17699	5.5611	5.49107	5.45065	5.69745	5.95834	4.81374	4.76086	4.70483	5.68926	5.68988	5.48802	6.72545	5.62308	5.76085	5.51882	5.98754	5.51956	4.59089	4.75499	4.59052	5.06143	5.6168	5.7706	5.34709	5.45842	5.39127	5.54023	5.74797	5.77224
50580c7b640a0ec66db301587557c859	Bacteria	Firmicutes	Negativicutes	Selenomonadales	Veillonellaceae	Veillonella	Veillonella parvula	6.7616	4.84852	4.75046	7.50298	5.17745	4.90862	7.83898	4.79674	4.69588	8.00667	4.99334	5.03287	7.91883	4.76098	4.63376	8.15909	4.9789	5.14427	7.77454	4.38302	4.55896	7.83374	4.96101	4.75032	6.90499	4.52719	4.8231	8.13146	4.84576	5.28674	7.928	4.6278	5.03984	7.70488	5.03281	4.82556	7.768	4.41838	4.98926	7.513	5.30552	4.8793
508cb1aaa45f0824a3f17a702ec273b3	Bacteria	SR1	SR1_[C-1]	SR1_[O-1]	SR1_[F-1]	SR1_[G-1]	SR1_[G-1] sp._oral_taxon_345	3.43308	4.65103	4.25632	4.26716	4.23778	4.32327	4.511	4.28422	5.01397	4.2119	4.81316	4.5921	3.98936	4.54139	4.10446	4.28609	4.64283	4.50953	4.39687	4.73402	4.83729	4.47437	4.52895	4.81313	3.21263	4.36715	4.89842	4.07904	4.12595	4.376	4.33621	5.15299	4.6937	3.88629	4.37555	5.00877	3.68741	4.71167	4.70554	4.49627	4.03467	4.38347
50b13348842abbf27eee2d49716734d3	Bacteria	Bacteroidetes	Bacteroidia	Bacteroidales	Prevotellaceae	Prevotella	Prevotella oulorum	5.79885	0	0	4.70899	3.59066	0	5.11449	3.3463	0	4.95295	0	3.43956	4.98233	0	3.25961	4.67786	3.13884	0	4.95561	3.28476	3.31842	4.87047	3.01674	3.19635	4.92153	3.34283	3.64437	4.9994	3.41712	0	4.85293	3.64692	3.50262	5.13147	3.32525	0	4.439	3.43005	3.11357	4.51655	3.33828	0
51726184cd873dff4a5e343ad92ee4e9	Bacteria	Firmicutes	Bacilli	Lactobacillales	Streptococcaceae	Streptococcus	Streptococcus parasanguinis_II	0	2.55052	2.85701	2.69201	2.75025	2.82732	0	2.4816	0	0	2.50453	2.31242	0	2.66272	2.77701	1.80094	2.86283	2.40053	0	3.12864	3.13549	2.06776	2.23508	2.99433	0	2.76202	2.92105	0	3.18085	2.87565	0	3.13319	3.21613	0	2.61678	2.65057	0	2.39763	2.50543	0	0	2.97794
51bd9bfaf45199fcc14ba03ca829c0a7	Bacteria	Spirochaetes	Spirochaetia	Spirochaetales	Spirochaetaceae	Treponema	Treponema socranskii	4.09421	3.72573	3.13855	3.95585	3.5238	3.53582	3.86708	0	3.71492	3.48279	4.17118	3.28616	4.41239	0	3.60455	3.88644	0	3.51704	3.89131	3.37439	0	0	0	0	3.49161	3.43542	3.68747	5.12832	3.95635	0	4.2592	3.5512	0	4.05438	3.34747	3.24468	4.27157	3.60354	3.8117	3.56856	0	0
533829c56d0810bcec29e6c896e0a53b	Bacteria	Firmicutes	Negativicutes	Selenomonadales	Veillonellaceae	Veillonella	Veillonella parvula	0	0	0	3.81561	0	0	3.68283	0	0	3.87913	0	0	3.98936	0	0	3.86199	0	0	3.6739	0	0	3.6613	0	0	0	0	0	3.88035	0	0	3.76547	0	0	3.65854	0	0	4.11743	0	0	3.6069	0	0
538ad9628538c7ba1032df96223a7f9d	Bacteria	Fusobacteria	Fusobacteriia	Fusobacteriales	Leptotrichiaceae	Leptotrichia	Leptotrichia sp.	4.50753	0	0	4.33037	0	0	4.89716	0	0	3.99879	0	0	4.50126	0	0	4.61343	0	0	4.25769	0	0	3.8804	0	0	4.42601	0	0	4.73066	0	0	4.31463	0	0	4.19186	0	0	3.90498	0	0	4.22762	0	0
53dae55e47fb3bfa4bbfd89463c235ca	Bacteria	Spirochaetes	Spirochaetia	Spirochaetales	Spirochaetaceae	Treponema	Treponema sp._oral_taxon_237	3.88582	0	0	2.52191	0	0	3.20302	0	0	3.4079	0	0	3.13413	0	0	2.92293	0	0	3.4547	0	0	3.21724	0	0	4.11778	0	0	3.50194	0	0	2.95413	0	0	2.4555	0	0	0	0	0	3.1935	0	0
54a04619d1ec67fedfeb8271bef82329	Bacteria	Bacteroidetes	Bacteroidia	Bacteroidales	Prevotellaceae	Prevotella	Prevotella sp._oral_taxon_300	3.51267	0	2.33895	2.95527	0	0	3.28498	0	2.15141	3.57125	0	2.46319	2.98803	2.31179	2.22527	2.87488	2.1198	0	3.30113	2.32135	0	3.24179	2.23508	0	3.18438	2.25277	1.91888	3.05987	1.7045	2.12304	3.30006	1.98137	0	3.58056	2.57972	0	2.92042	2.43486	2.60963	2.57358	0	2.07383
55627bf67654961376705e7ea49a5e1b	Bacteria	Bacteroidetes	Bacteroidia	Bacteroidales	Prevotellaceae	Prevotella	Prevotella sp._oral_taxon_942	0	3.09406	3.66785	0	3.96288	3.58901	0	3.75125	4.06503	0	3.49623	3.96694	0	3.6421	3.72827	0	3.53565	4.04294	0	4.13887	3.91872	0	3.2788	3.68577	0	3.28428	3.64437	0	3.50177	3.72044	0	3.97667	4.01636	0	3.60893	4.17929	0	3.50197	3.37245	0	3.66152	3.98434
56698321873b4971b27085e19ed3e549	Bacteria	Firmicutes	Negativicutes	Selenomonadales	Veillonellaceae	NA	NA	0	1.32642	1.44223	0	2.75025	1.66798	0	2.1502	2.25414	0	2.30062	2.09868	0	2.59903	2.13871	0	2.62268	1.91433	0	1.24751	1.8639	3.48742	1.96415	2.3611	3.51449	2.21147	2.09996	0	1.55406	2.08128	0	2.54228	1.87941	3.05467	2.42114	2.45399	0	1.9086	1.35581	2.49399	1.48177	2.26947
568ee76b5d7fc0b3cabd3e3495f0f5bb	Bacteria	Bacteroidetes	Bacteroidetes_[C-1]	Bacteroidetes_[O-1]	Bacteroidetes_[F-1]	Bacteroidetes_[G-5]	Bacteroidetes_[G-5] sp._oral_taxon_511	0	5.49916	4.89373	1.10428	5.2203	5.18681	0.742314	5.02974	4.93113	0	4.64005	4.75445	0	5.0139	4.66507	0	5.04132	5.1026	0.635575	5.18912	4.76909	0	4.58817	4.98666	1.05572	4.73819	4.76391	0.626323	4.5798	4.77356	1.13746	4.87186	4.91727	0	4.76212	4.99436	0	5.06025	4.88237	0.847075	4.78633	5.44783
57d3592e0d17ddb452f44c3a0250d690	Bacteria	Proteobacteria	Betaproteobacteria	Neisseriales	Neisseriaceae	Neisseria	Neisseria bacilliformis	5.11009	3.86494	4.19615	5.16707	3.65455	3.87253	5.22762	4.11559	4.10681	5.18371	3.8165	3.94147	5.36041	3.70396	3.77206	5.75936	3.76009	3.84232	5.40996	4.23772	4.65279	5.1553	0	3.89029	5.94462	4.3096	3.95778	4.78145	4.01513	4.15223	5.31644	4.10582	4.11526	4.70504	3.96565	3.89896	5.35696	4.16509	3.91021	5.31557	4.33088	4.10459
583cd510a901b839cafa8c3624907ba6	Bacteria	Proteobacteria	Betaproteobacteria	Neisseriales	Neisseriaceae	NA	NA	5.77484	7.51258	7.7652	6.82534	7.46267	7.79983	6.82486	7.77816	7.74775	6.36273	7.6354	7.79218	6.80224	7.23958	7.28858	6.95109	7.41522	7.47768	6.81786	8.03339	7.84308	6.36186	7.41716	7.48579	6.19527	7.44043	7.45086	6.50516	7.52855	8.29286	6.64811	7.85507	7.57142	6.41592	7.42602	7.3938	6.36395	7.64292	7.25041	6.26773	7.6579	7.4546
59e59bb0242921011ba1ce0868e743f7	Bacteria	Proteobacteria	Epsilonproteobacteria	Campylobacterales	Campylobacteraceae	Campylobacter	Campylobacter rectus	0	4.88986	5.01014	0	5.05258	4.83715	0	4.57184	4.56212	0	4.82273	4.99623	0	4.73899	4.71827	0	4.92032	4.94644	0	4.18914	4.07378	0	4.96101	5.00145	0	4.87673	4.77728	0	4.67401	4.81237	0	4.52237	4.33182	0	4.96975	4.55805	0	4.87631	4.91663	0	4.9276	4.81807
5a138cc861840c55db17e6d7f6b6205d	Bacteria	Actinobacteria	Actinobacteria	Corynebacteriales	Corynebacteriaceae	Corynebacterium	Corynebacterium durum	4.77294	6.73078	6.89332	5.71707	6.51021	6.77412	5.21722	6.0139	6.38865	5.57031	6.60433	6.7269	5.44685	6.51803	6.81558	5.36627	6.74103	6.64847	5.18696	6.29391	6.55749	6.05404	6.61544	6.57102	5.20079	6.57008	6.66901	5.58567	6.59049	6.49979	4.78391	6.25662	6.08164	5.73225	6.53825	6.81586	5.47956	6.5957	6.39844	5.7432	6.79785	6.65121
5ab17a169bbe6db35cbbe7daa858c99a	Bacteria	Fusobacteria	Fusobacteriia	Fusobacteriales	Leptotrichiaceae	Leptotrichia	Leptotrichia wadei	0	6.58482	6.64589	0	6.56942	6.67717	0	6.19974	6.60818	0	6.80825	6.74541	0	6.54574	6.57103	0	6.89093	6.80933	0	6.78065	6.51231	0	6.90852	6.79832	0	6.64179	6.512	0	6.97982	6.75851	0	6.80533	6.49679	0	6.73859	6.9839	0	6.66782	6.63494	0	6.83797	6.75286
5af3e4eb6e4e9a38ca6089b3ea5222dc	Bacteria	Saccharibacteria_(TM7)	TM7_[C-1]	TM7_[O-1]	TM7_[F-1]	TM7_[G-1]	TM7_[G-1] sp._oral_taxon_346	0.940232	2.84774	2.69253	0	2.7207	2.99433	1.52807	2.62254	2.97916	0	2.12623	2.46319	0	2.5324	2.77701	1.31654	3.04447	2.73653	1.33473	2.42568	2.71013	0	1.38522	1.85329	0	2.64281	2.53706	1.99637	1.96519	2.85101	0	2.75773	1.8285	0	1.73706	0	0	2.67156	2.39312	0	2.41492	1.90745
5bb9d90aed4432aee3321323203761d8	Bacteria	Bacteroidetes	Bacteroidia	Bacteroidales	Porphyromonadaceae	Porphyromonas	Porphyromonas pasteri	0	3.25462	2.82558	0	0	0	0	0	2.97916	0	0	2.89327	0	2.81062	2.88731	0	0	2.79002	0	2.64325	2.7949	0	0	2.58706	0	2.87213	2.99154	0	0	2.63706	0	0	0	0	0	0	0	0	0	0	2.92106	0
5e1cf0432b40ab5c644e499ef430a9a6	Bacteria	Fusobacteria	Fusobacteriia	Fusobacteriales	Leptotrichiaceae	Leptotrichia	Leptotrichia sp.	1.90939	2.9451	2.85701	2.44783	2.88952	2.99433	2.61205	3.10337	3.27628	0	2.80396	3.22415	3.18867	3.04376	3.23896	2.41895	2.86283	2.98613	2.61363	3.16928	2.9508	0	3.12733	2.87092	0	3.32358	3.26254	2.38214	0	3.05897	2.24787	3.13319	3.09211	0	3.05515	2.79057	0	3.16798	2.82697	0	2.97689	3.11152
5eba3d437925579f81437d14e1c5e7e5	Bacteria	Bacteroidetes	Bacteroidia	Bacteroidales	Prevotellaceae	Prevotella	Prevotella saccharolytica	3.80909	3.72573	3.80309	3.44865	3.57423	3.76878	3.66763	4.19674	3.91632	3.82259	3.54327	3.84863	3.66325	3.99122	4.12712	3.83713	3.63614	3.31289	3.6262	4.16924	3.57962	3.73232	3.72815	3.54482	4.13264	3.82588	4.02654	3.58598	2.9593	3.59249	3.71692	3.6314	3.64184	4.35299	3.97994	4.00339	3.0958	3.8713	3.75223	3.64425	3.60949	4.05238
5f1b4d42216f5a8124189b072801363e	Bacteria	Actinobacteria	Actinobacteria	Actinomycetales	Actinomycetaceae	Actinobaculum	Actinobaculum sp._oral_taxon_183	0	2.42111	2.62111	0	2.45965	2.60438	0	1.71922	2.35003	0	2.18673	2.59969	0	2.38914	2.45756	0	2.62268	2.46773	0	2.20889	2.38512	0	2.76631	2.61296	0	2.57929	1.96632	0	2.58554	2.54788	0	2.02952	2.19293	0	2.50261	2.49551	0	2.05922	2.50543	0	2.67327	2.8614
60636674aed0f51ac2c8cd25d257128d	Bacteria	Bacteroidetes	Bacteroidia	Bacteroidales	Prevotellaceae	Prevotella	Prevotella micans	4.15747	3.46623	3.65001	4.14354	3.68547	3.58901	4.60175	4.11559	3.94731	4.62949	3.47213	3.9795	4.20314	3.54405	4.01009	4.48327	3.94124	3.80382	4.79948	4.34804	3.86746	4.16345	3.99935	4.10634	3.12615	3.57221	3.31846	4.63921	3.12857	3.66497	4.76811	3.96433	3.95833	4.46574	4.06286	3.80301	4.11743	3.74362	3.98961	4.01597	3.85269	3.62194
6066d05c164976de3636e22220767cda	Bacteria	Actinobacteria	Actinobacteria	Actinomycetales	Micrococcaceae	Rothia	Rothia sp.	3.18846	2.88093	2.46668	4.30961	4.16287	4.04739	3.28498	2.19603	2.68029	3.30846	0	2.46319	3.87761	2.75326	2.98977	4.81788	4.04237	3.85492	3.36066	1.64337	2.19026	0	0	2.42099	0	3.06995	2.82136	4.52462	3.65747	3.88727	0	2.72885	0	3.3649	2.19475	2.85579	3.57344	2.6078	0	4.95591	2.86299	3.51025
6362937f76f3c72110625fc444084878	Bacteria	Fusobacteria	Fusobacteriia	Fusobacteriales	Fusobacteriaceae	Fusobacterium	Fusobacterium nucleatum_subsp._vincentii	4.3647	0	0	4.38102	0	0	4.27066	0	0	4.23375	0	0	3.97392	0	0	4.52278	0	0	3.85037	0	0	0	0	0	4.69994	0	0	3.97066	0	0	3.95878	0	0	4.09702	0	0	4.26109	0	0	3.66257	0	0
6437ca5fc80ba91a9ef9ba12dccc90fa	Bacteria	Proteobacteria	Betaproteobacteria	Neisseriales	Neisseriaceae	Eikenella	Eikenella corrodens	0	0	0	0	0	3.42318	0	3.42539	3.60259	0	0	3.42125	0	0	4.05805	0	3.40881	0	0	3.79375	3.41084	0	3.4798	3.55822	0	3.68211	3.91005	0	0	0	0	3.90103	3.25521	0	0	0	0	3.95054	0	0	0	0
64f50b36760b5fce44ed31747918949c	Bacteria	Bacteroidetes	Flavobacteriia	Flavobacteriales	Flavobacteriaceae	Capnocytophaga	Capnocytophaga sp.	2.4027	3.76181	4.19615	4.25635	4.12953	4.60727	3.7565	4.30528	4.00737	4.18972	4.30002	4.11095	4.31769	4.30241	4.43017	4.0028	4.33924	3.7098	4.09197	3.69977	4.15084	4.04289	4.22754	3.97264	3.29422	4.11056	4.24428	4.43681	3.91064	3.93495	3.61464	3.8749	3.71374	4.19186	4.53894	4.28962	3.77841	4.38073	4.20453	4.12568	4.55832	3.89822
6787d49482142d08d56d619d2315f139	Bacteria	Fusobacteria	Fusobacteriia	Fusobacteriales	Leptotrichiaceae	Leptotrichia	Leptotrichia sp._oral_taxon_219	5.52907	6.36493	6.16442	5.79756	6.20082	5.92634	5.97505	6.5166	6.51815	6.02653	6.49792	6.67569	6.01321	6.25685	6.41865	5.87381	6.04689	6.00998	5.96451	6.66994	6.25493	5.68926	6.1974	6.12997	5.42262	5.92404	6.08486	5.43972	6.24862	6.20391	6.02341	6.35675	6.20653	5.84911	6.21174	6.30793	5.52407	6.23855	6.3238	5.6314	6.21936	6.10898
682a02d864490da4823c67715505b72d	Bacteria	Fusobacteria	Fusobacteriia	Fusobacteriales	Fusobacteriaceae	Fusobacterium	Fusobacterium nucleatum_subsp._vincentii	0	3.83138	3.70286	0	3.62296	3.657	0	0	0	0	0	0	0	0	3.58831	0	0	0	0	0	3.57962	0	0	3.75721	0	0	0	0	0	0	0	0	0	0	0	0	0	3.75838	0	0	0	0
68409c6647e2dab2bfa4d46725462603	Bacteria	Bacteroidetes	Bacteroidia	Bacteroidales	Prevotellaceae	Prevotella	Prevotella oulorum	5.52907	4.37635	3.77045	4.69304	3.63884	3.72193	5.19089	3.92461	4.41467	4.91288	4.4433	3.91555	5.41289	3.88842	3.53847	4.5913	3.69945	3.63867	5.01239	3.75422	3.54741	5.3598	3.99935	3.95249	4.99658	3.69715	3.42418	5.01767	3.6389	4.27773	5.16785	3.58382	3.45306	4.51897	3.66308	4.03188	5.0079	3.85766	3.43051	5.02832	3.95352	3.79078
6874bdd38f7f6a67e54bfc0cf0d9226d	Bacteria	Bacteroidetes	Flavobacteriia	Flavobacteriales	Flavobacteriaceae	Bergeyella	Bergeyella sp._oral_taxon_322	5.37788	0	0	4.05898	0	0	3.71275	0	0	0	0	0	0	0	0	4.31339	0	0	3.96986	0	0	0	0	0	5.12848	0	0	3.98311	0	0	4.27046	0	0	0	0	0	0	0	0	4.00166	0	0
6927415790177f4a761fb567e5279900	Bacteria	Proteobacteria	Betaproteobacteria	Neisseriales	Neisseriaceae	Neisseria	Neisseria bacilliformis	0	4.65103	5.09825	0	4.405	4.42428	0	4.95839	4.7408	0	3.89112	4.58389	0	4.67865	4.73312	0	4.88671	4.50953	0	4.68581	4.87672	0	4.99787	4.37213	0	4.97871	4.75718	0	4.75384	4.72013	0	4.75499	4.58286	0	4.26316	4.38106	0	4.69642	4.84016	0	4.80958	4.53384
69cae004ddd6407eb7e0e90a1da202f9	Bacteria	Bacteroidetes	Bacteroidia	Bacteroidales	Prevotellaceae	Prevotella	Prevotella pallens	0	3.06547	2.46668	3.41015	3.59066	3.5715	3.53992	3.284	3.45943	3.8081	3.67583	3.56158	3.34091	3.49241	2.98977	2.94637	3.55289	3.41857	3.76484	3.20881	3.4977	3.31304	3.32595	3.37352	3.90917	2.89839	2.59858	3.56955	2.80129	3.03729	3.40593	3.35728	3.33033	3.90241	3.45371	3.4274	3.23083	3.16798	3.01581	3.48868	3.18081	3.08578
6a6d4a821c83776f88832ca9199a2128	Bacteria	Bacteroidetes	Flavobacteriia	Flavobacteriales	Flavobacteriaceae	Capnocytophaga	Capnocytophaga sp._oral_taxon_336	4.34309	5.22967	5.44702	5.34087	5.18288	5.02255	5.52189	5.76295	5.43613	5.49993	5.77747	4.97128	5.45799	5.16998	5.44221	5.5724	5.16421	5.44453	5.30276	5.35244	5.28106	5.50378	5.28711	5.28543	4.78707	5.41143	5.1858	5.51024	5.31795	5.10067	5.05521	5.50773	5.34166	5.293	4.99812	5.02303	5.09309	5.28072	5.25331	5.36115	5.15636	5.41202
6b06ffc7aef4574170be63830b1a28f8	Bacteria	Proteobacteria	Betaproteobacteria	Neisseriales	Neisseriaceae	Eikenella	Eikenella corrodens	4.08121	4.341	4.29125	3.57583	4.44169	4.58126	4.43225	4.33632	4.40354	4.24455	4.41829	4.4816	4.25518	4.44507	4.39325	4.2676	4.50787	4.45261	3.77945	4.61402	4.47582	3.83271	4.4672	4.45325	4.71976	4.70137	4.50745	3.29777	4.7189	4.60695	4.12922	4.60415	4.59052	4.11095	4.73709	4.79263	4.20752	4.44599	4.62495	3.94292	4.23111	3.85315
6d34e2c5d1c62d224336a9cafbaee2db	Bacteria	Bacteroidetes	Bacteroidia	Bacteroidales	Prevotellaceae	Prevotella	Prevotella denticola	0	2.42111	3.08647	0	3.11066	3.144	0	3.48199	3.25166	0	3.08397	3.26579	0	3.11379	3.39647	0	3.1615	3.23788	0	3.32128	3.2992	0	3.61881	2.97448	0	2.99891	2.14189	0	3.04642	3.03729	0	3.19784	3.09211	0	3.27975	3.53086	0	3.10009	3.16007	0	2.41492	3.45099
6e5b6f29477dc884bfc9437a5052fb85	Bacteria	Fusobacteria	Fusobacteriia	Fusobacteriales	Leptotrichiaceae	Leptotrichia	Leptotrichia sp.	0	3.66985	4.01296	0	3.6069	3.88676	0	4.09154	3.94731	0	3.51994	3.87577	0	3.86153	3.57189	0	4.10216	3.7098	0	3.99932	4.00428	0	3.7967	3.92173	0	3.96905	3.72933	0	3.5423	3.77386	0	3.8749	4.13634	0	3.74906	3.64595	0	3.8713	3.8117	0	3.62704	4.06561
6e902cb8272fe00377e5e9fa7d6c5172	Bacteria	Firmicutes	Clostridia	Clostridiales	Peptococcaceae	Peptococcus	Peptococcus sp._oral_taxon_167	4.24163	2.74332	2.79345	4.05898	2.14068	1.91013	3.36253	3.21888	2.60454	3.51883	2.5513	1.90149	3.50032	2.69353	2.59394	2.79965	2.16536	2.25593	3.50833	3.04376	2.82208	3.52791	2.42028	2.29862	4.3261	2.70365	2.79532	3.37539	1.7045	2.38577	3.66669	3.51783	3.62702	3.38797	2.68816	2.68687	3.65576	2.6078	2.7378	3.66257	1.48177	2.26947
6eced545252657dc508a81d612778ae2	Bacteria	Fusobacteria	Fusobacteriia	Fusobacteriales	Fusobacteriaceae	Fusobacterium	Fusobacterium nucleatum_subsp._vincentii	6.86946	6.09483	6.32194	6.7656	6.24819	5.81169	6.89015	6.1008	6.29537	6.67568	6.05002	6.07648	7.03772	6.08154	6.34082	6.80967	6.31793	5.59864	6.83894	6.0841	6.18859	6.76264	6.27754	6.25864	6.85657	6.19163	6.36042	6.35516	6.11056	6.04731	6.7701	6.2311	5.92687	6.76122	5.88711	6.06758	6.64154	6.3179	6.01145	6.64468	6.21356	5.83925
6f9bdd84971a3269746038f23c54000d	Bacteria	Bacteroidetes	Bacteroidia	Bacteroidales	Prevotellaceae	Prevotella	Prevotella nanceiensis	3.72805	3.72573	4.06772	4.7169	3.80291	4.40463	4.30052	4.07937	3.88465	4.24455	3.8165	4.05268	4.20314	4.18802	3.96049	3.78608	3.84653	3.96368	4.27841	4.29394	4.37847	4.45351	3.81334	4.05055	4.00921	4.56046	3.55408	4.34332	3.43875	4.35862	4.678	3.96433	4.28537	4.46574	4.14126	4.31303	3.85009	4.0854	3.89655	4.45482	3.92542	4.27374
727b21cd8a13e54df31986ade761531d	Bacteria	Fusobacteria	Fusobacteriia	Fusobacteriales	Leptotrichiaceae	Leptotrichia	Leptotrichia shahii	6.26311	7.0627	7.09954	5.93271	7.15967	7.13163	4.67197	6.12173	6.08503	5.49089	6.38303	6.43233	5.90743	6.75379	7.19918	5.80495	7.04663	7.14192	5.54009	6.81627	6.99231	5.8456	6.95238	6.61495	6.86994	7.03113	7.05512	5.62196	7.12531	6.91975	5.60578	6.89742	6.71398	5.44377	6.42527	6.60206	5.31704	7.13031	7.00182	5.78142	6.98984	6.94408
750c39a86ce2d5f4549656b5a5607012	Bacteria	Firmicutes	Negativicutes	Selenomonadales	Veillonellaceae	Veillonella	Veillonella parvula	0	3.55115	0	3.15473	3.71574	3.657	0	3.53646	3.5018	3.20166	3.99629	3.84863	0	3.26508	3.66774	3.43478	3.11582	3.94021	3.12925	2.72731	3.62663	0	0	3.85815	0	3.66692	3.96947	0	3.71178	3.76069	0	3.33829	3.88548	0	3.89197	3.71787	0	0	0	0	3.38029	0
7682c5d2a5f545571ac58d4d3a8e4d98	Bacteria	Proteobacteria	Gammaproteobacteria	Pasteurellales	Pasteurellaceae	Haemophilus	Haemophilus sp.	4.51721	4.96143	5.50272	4.80113	5.35621	4.98996	4.3394	5.4305	5.26832	4.654	4.98485	5.16526	4.78407	4.78264	5.0322	4.42606	5.3234	5.36303	4.57496	5.33469	5.21081	4.2747	4.81166	5.04016	6.11147	5.27777	5.22534	4.54995	5.27049	6.34515	4.35748	5.15841	5.14241	4.48727	5.09979	5.28813	4.34288	5.13566	5.14765	5.77722	5.14422	4.99446
76c76d59b23ad36722827f729d0be7c3	Bacteria	Bacteroidetes	Bacteroidia	Bacteroidales	Prevotellaceae	Prevotella	Prevotella veroralis	0	3.92981	4.17136	0	4.0722	4.0725	0	0	0	0	3.96208	4.11095	0	4.20951	4.34574	0	4.49901	4.92866	0	3.26614	3.157	0	4.09771	3.70998	0	4.38583	3.99257	0	4.20381	4.47609	0	3.48366	0	0	3.73227	3.85178	0	4.49968	4.26959	0	4.32013	4.35142
773e5b2e4b0efa2ac591ab4fe601c1ee	Bacteria	Bacteroidetes	Bacteroidia	Bacteroidales	Prevotellaceae	Alloprevotella	Alloprevotella rava	2.70333	0	1.1693	2.65956	0.750128	0	2.92486	0	0	2.67187	0	0	2.4767	1.24321	0	2.12235	0	0	3.19613	0	0	3.11464	0	0.903871	2.02022	0	0	2.34403	0	0	2.45937	0	1.41066	2.96544	0	0	2.41518	1.16318	0	2.3657	0	0.81909
783d871e7b5363a46288eb852d9afd58	Bacteria	Firmicutes	Clostridia	Clostridiales	Lachnospiraceae_[XIV]	Oribacterium	Oribacterium sp._oral_taxon_078	2.83301	4.22947	3.94146	3.03334	4.49502	4.2808	4.054	4.09154	4.27506	3.70238	4.31365	4.43674	3.68238	4.47198	4.38387	3.87427	4.83127	4.57956	4.40632	4.41717	4.49283	4.09772	4.44602	4.56365	2.67666	4.14387	4.39058	4.23295	4.39298	4.24026	3.76547	4.85191	4.33182	3.8029	4.40763	4.82556	3.53915	4.40906	3.96363	3.89724	3.95352	4.35142
7993b32b7114fdb89114b6874ee335c9	Bacteria	Bacteroidetes	Bacteroidia	Bacteroidales	Prevotellaceae	Prevotella	Prevotella nigrescens	7.64995	5.86533	6.3078	7.22384	6.19278	6.27089	7.63532	6.29496	6.58865	7.386	6.42758	6.65821	6.78021	6.13304	6.0929	7.45663	6.11812	6.52572	7.64588	6.3916	6.25493	7.49896	6.55241	6.5477	7.03923	5.92084	6.06865	7.59881	6.02019	6.13923	7.47445	6.37317	6.14023	7.55492	6.57638	6.81586	7.03359	6.20393	5.87523	7.47205	6.21356	6.46655
79fd3c9c285e4716cf297c873f021aa2	Bacteria	Bacteroidetes	Bacteroidia	Bacteroidales	Porphyromonadaceae	Tannerella	Tannerella sp.	0	0	3.28439	0	0	3.25786	0	3.55416	0	0	0	0	0	3.45692	3.35868	0	0	3.75085	0	3.69977	3.06897	0	0	2.87092	0	0	0	0	0	3.24069	0	3.08843	0	0	0	0	0	3.2538	3.13701	0	0	0
7b9dd296bcd67779a9040decd53ee593	Bacteria	Bacteroidetes	Bacteroidia	Bacteroidales	Porphyromonadaceae	Porphyromonas	Porphyromonas endodontalis	4.67256	2.74332	2.76059	5.45872	2.75025	2.5338	4.84407	2.68816	3.34771	4.50925	2.87922	2.23069	3.94252	2.66272	2.34608	4.45085	3.24873	2.91568	4.79948	3.08683	2.9508	4.58405	2.02256	2.56067	4.05674	2.16895	2.4728	4.39082	5.1706	2.94715	4.59089	2.5751	2.78007	4.21785	2.65291	2.61334	4.74004	2.57483	2.67514	4.21527	3.31681	2.79939
7bbf54871702f1beb61470a765454cec	Bacteria	Bacteroidetes	Bacteroidia	Bacteroidales	Prevotellaceae	Prevotella	Prevotella sp._oral_taxon_472	4.46814	3.44419	3.66785	4.23448	3.30236	3.09582	4.41415	3.48199	3.56312	4.13272	3.26324	3.74939	3.94252	3.50983	3.93503	4.06836	3.29045	3.53282	4.20453	3.69977	3.46358	4.39997	3.58044	3.55822	3.72529	3.48825	3.18444	4.25365	3.12857	3.36773	4.15374	3.50084	3.45306	4.77673	3.71528	3.70023	4.17439	3.5194	3.29121	4.47569	3.55551	3.25702
7bc3e1ef929a4fdb03e9390e87ecd4fb	Bacteria	Proteobacteria	Betaproteobacteria	Burkholderiales	Comamonadaceae	Ottowia	Ottowia sp._oral_taxon_894	2.52289	2.66926	2.9763	2.48535	2.7207	3.3221	0	3.32583	3.32429	0	2.91543	2.9196	0	2.86578	2.74807	0	2.83491	2.65237	0	3.40874	2.68074	0	3.04519	2.50641	2.02022	3.48825	3.28142	2.38214	3.18085	2.97022	2.57283	2.8138	2.75302	1.87098	2.8833	2.79057	0	2.84749	3.27017	0	3.7281	3.36798
7d7e19ce745f1adb99af3c3047099826	Bacteria	Proteobacteria	Gammaproteobacteria	Pasteurellales	Pasteurellaceae	Haemophilus	Haemophilus sp.	5.31267	0	0	0	0	0	4.30052	0	0	0	0	0	0	0	0	4.66379	0	0	0	0	0	0	0	0	5.88002	0	0	0	0	0	0	0	0	0	0	0	0	0	0	0	0	0
7d8a20e179d00af5c58bfdf47f3bb508	Bacteria	Spirochaetes	Spirochaetia	Spirochaetales	Spirochaetaceae	Treponema	Treponema socranskii	0	2.55052	0	0	2.65973	2.38134	0	0	0	0	0	2.38978	0	0	0	0	0	0	0	2.49126	2.52403	0	2.33065	0	0	2.81813	2.96842	0	0	0	0	2.8138	2.88346	0	0	2.65057	0	2.50654	2.54101	0	0	0
7daa782ee4a4bfffa65238a1d3afaef9	Bacteria	Proteobacteria	Gammaproteobacteria	Pasteurellales	Pasteurellaceae	Haemophilus	Haemophilus sp.	6.90492	0	0	6.02795	0	0	5.47901	0	0	5.98204	0	0	5.93959	0	0	5.87075	0	0	5.54865	0	0	5.90445	0	0	7.00329	0	0	5.71074	0	0	5.62345	0	0	5.87384	0	0	5.70508	0	0	5.81046	0	0
7dcd011b06e95776ea66f2220f49e861	Bacteria	Proteobacteria	Epsilonproteobacteria	Campylobacterales	Campylobacteraceae	Campylobacter	Campylobacter sp.	0	0	2.14887	1.7224	1.47147	2.2554	2.21208	2.24046	2.20369	0	0	2.18801	0	2.00286	1.32055	0	0	2.09522	2.54686	1.58448	1.69774	0	2.18481	1.97816	0	0	1.71176	1.31902	0	1.63836	0	2.12127	2.02219	2.05525	2.09321	1.69583	0	1.67967	0	0	1.88338	0
7e46094c2692497f25af6a645ef7f1a2	Bacteria	Proteobacteria	Epsilonproteobacteria	Campylobacterales	Campylobacteraceae	Campylobacter	Campylobacter rectus	3.39158	0	0	3.78585	0	0	2.89906	0	0	4.28697	0	0	4.21633	0	0	3.66414	0	0	3.37996	0	0	3.76657	0	0	3.55918	0	0	3.71102	0	0	0	0	0	4.06873	0	0	3.29388	0	0	4.01597	0	0
8081390335f0ab356af012a97ad72c36	Bacteria	Fusobacteria	Fusobacteriia	Fusobacteriales	Leptotrichiaceae	Leptotrichia	Leptotrichia sp.	2.3603	0	0	2.52191	0	0	3.09356	0	0	2.73451	0	0	3.07745	0	0	3.16194	0	0	0	0	0	2.82078	0	0	2.83044	0	0	0	0	0	3.71692	0	0	0	0	0	3.37388	0	0	2.91659	0	0
826f60a43a0566c97727c54097e1797f	Bacteria	Proteobacteria	Betaproteobacteria	Neisseriales	Neisseriaceae	Neisseria	Neisseria oralis	5.19698	6.22977	6.08037	5.1438	6.29153	6.2156	5.21722	6.0139	6.08503	5.07899	5.69655	5.9481	5.37224	6.03115	6.21691	5.46289	6.10941	6.06255	5.31786	6.12341	6.1218	5.26716	5.8637	5.67489	6.19173	6.27918	6.27585	5.28236	6.09702	6.06349	5.03555	5.84365	5.83635	5.12462	5.84868	5.91529	5.36187	6.08311	6.15899	5.58413	6.28992	5.8996
82e5e3d0ee2d7716b5ec3dd689be347b	Bacteria	Bacteroidetes	Bacteroidia	Bacteroidales	Prevotellaceae	Alloprevotella	Alloprevotella sp._oral_taxon_914	3.9444	3.50932	3.5764	4.04649	3.89837	3.70597	4.03044	4.16252	3.76797	3.98597	4.14092	3.32607	3.64387	3.3449	3.31986	4.28609	3.1838	3.48496	3.93112	4.0546	3.86746	4.18893	3.95504	3.4759	4.23261	3.9566	3.50673	3.68076	3.94127	3.50042	4.21328	0	3.11354	3.96513	3.45371	3.31594	3.74871	2.76221	3.20512	3.76785	3.20438	0
837b2803a50a05f000ee514cf0da6791	Bacteria	Proteobacteria	Betaproteobacteria	Neisseriales	Neisseriaceae	Kingella	Kingella sp._oral_taxon_012	0	0	3.13855	0	3.5238	0	0	3.75125	4.00737	0	0	3.79276	0	3.77772	3.57189	0	3.61987	0	0	3.44229	3.8143	0	3.72815	3.16166	0	3.47085	3.24341	0	0	3.54719	0	3.29954	3.33033	0	0	3.49036	0	0	3.37245	0	0	0
83c46833b62d2608b293c93689d9c6cf	Bacteria	Actinobacteria	Actinobacteria	Actinomycetales	Micrococcaceae	Rothia	Rothia sp.	0	0	2.46668	0	3.13326	3.1675	0	2.36606	0	0	0	0	0	2.4979	2.74807	2.96944	3.42763	0	0	2.64325	2.14792	0	0	0	0	2.57929	0	0	0	4.07985	0	2.60719	2.34559	0	1.92609	2.01418	0	0	2.50543	0	2.86299	0
84cd660e996a4bbbbbdb7e7ab47e1ece	Bacteria	Bacteroidetes	Bacteroidia	Bacteroidales	Prevotellaceae	Prevotella	Prevotella sp.	0	0	2.79345	0	2.30896	2.45958	0	2.75092	2.52459	0	2.64053	2.56676	0	2.5661	0	0	2.29398	2.09522	0	2.64325	0	0	2.58438	0	0	2.33198	2.29839	0	2.46423	2.38577	0	2.86778	2.48362	0	2.9134	2.82355	0	2.27983	2.46896	0	2.73932	2.17496
84de720cef2e2f72d86e5b63fde015ab	Bacteria	Fusobacteria	Fusobacteriia	Fusobacteriales	Leptotrichiaceae	Leptotrichia	Leptotrichia sp._oral_taxon_225	5.0108	7.69043	7.6611	5.57203	7.62896	7.80171	5.18022	6.89738	6.44945	5.91263	7.27683	7.40778	5.72111	7.66783	7.6772	5.78559	7.76141	7.81422	5.73636	7.59827	7.33545	5.87729	7.61045	7.51785	5.60421	7.66355	7.54371	5.32701	7.71959	7.62403	5.59686	7.57379	7.55683	5.57021	7.45828	7.67587	5.19572	7.77306	7.87944	5.51525	7.74287	7.5113
84eca966f33bef395e15f40b1953e924	Bacteria	Firmicutes	Negativicutes	Selenomonadales	Veillonellaceae	Selenomonas	Selenomonas sp.	2.48393	2.12123	2.19879	0	2.30896	2.45958	0	3.00379	2.43995	0	2.80396	2.27213	0	2.63122	2.68838	1.94753	2.48574	2.84161	0	2.85736	2.1043	1.37638	2.65993	2.5338	0	2.29292	2.82136	1.53739	2.89816	2.89988	1.94481	2.94514	3.09211	1.11289	2.9134	2.36718	0	2.67156	2.13827	0	2.89232	2.83073
84fa0462edb4fbf5abe5305d9733f8bf	Bacteria	Bacteroidetes	Bacteroidia	Bacteroidales	Prevotellaceae	Prevotella	Prevotella oris	3.71128	0	0	0	0	0	2.89906	0	0	3.08632	0	0	3.18867	0	0	3.45126	0	0	2.06452	0	0	3.21724	0	0	2.96939	0	0	3.4669	0	0	3.20939	0	0	3.53993	0	0	2.41518	0	0	2.91659	0	0
857ca58e960dd96fe6e7b35b0fe89800	Bacteria	Firmicutes	Clostridia	Clostridiales	Lachnospiraceae_[XIV]	Lachnoanaerobaculum	Lachnoanaerobaculum sp.	1.84935	4.30477	4.23255	2.40931	3.57423	3.02038	3.26492	4.3866	4.09302	2.08807	3.34516	3.02033	3.54281	4.33209	4.42103	1.80094	3.66814	3.43546	3.23905	4.75419	4.53452	3.0878	3.54102	3.34289	1.65878	4.45824	4.53918	2.8032	2.92905	3.20224	3.30006	4.89804	4.59052	0	3.62721	3.71787	2.3375	4.54294	4.04021	2.49399	3.40084	3.69186
86285409f6c3b38116ff1a1bc8689ba7	Bacteria	Proteobacteria	Betaproteobacteria	Burkholderiales	Burkholderiaceae	Lautropia	Lautropia mirabilis	6.18023	5.95377	6.16442	6.81984	5.93422	6.11342	5.22762	4.78178	5.40298	6.28378	5.74263	5.57021	6.93179	5.97581	6.14656	7.13063	5.96875	5.77482	5.18147	5.03822	5.45176	6.0781	5.50762	5.55971	6.50899	6.16754	6.39334	6.13291	6.2849	6.3274	4.89717	5.42464	5.11612	6.08626	5.45225	5.57145	6.79835	6.05947	5.95323	6.85841	6.21356	5.9995
86d9cea6ca1e764f4caa3e029d6cf34d	Bacteria	Bacteroidetes	Bacteroidia	Bacteroidales	Porphyromonadaceae	Tannerella	Tannerella sp.	6.2044	7.10018	7.3712	5.12609	6.83027	7.10144	4.94836	7.13946	6.91495	5.1323	7.3163	7.19529	5.44125	7.24869	7.09096	5.37061	6.99237	7.32182	5.09064	6.94619	7.05237	5.10934	7.23617	7.01906	6.23369	7.33861	6.98917	5.08276	6.99997	7.04182	5.10007	6.99463	6.73832	5.24957	7.14286	7.36329	4.71721	7.19682	7.00501	5.20743	7.09449	7.2365
86dca76c5c4150990dcb9ae192ff8a68	Bacteria	Firmicutes	Bacilli	Lactobacillales	Carnobacteriaceae	Granulicatella	Granulicatella elegans	5.91325	5.84023	6.11978	5.90875	6.08676	5.59047	6.18174	6.4496	6.31926	6.10863	6.17849	5.87936	6.23349	5.73783	6.24048	6.14596	6.1239	5.79131	6.71519	6.86502	6.64571	6.11512	6.1556	5.86477	5.70212	6.38745	6.05225	5.58567	5.99486	5.6467	6.53831	6.47884	6.65675	6.12455	6.31684	6.31953	5.82733	6.54765	6.51483	6.02032	6.0212	5.96461
88b6fc3819e266d809a728e60160af60	Bacteria	Fusobacteria	Fusobacteriia	Fusobacteriales	Leptotrichiaceae	Leptotrichia	Leptotrichia sp._oral_taxon_221	5.10368	3.20306	3.5764	2.62636	3.50659	3.144	1.93584	2.40561	0	2.88014	2.68315	2.49855	3.31662	3.6421	2.98977	3.31384	3.33099	3.56386	2.32576	2.93011	2.71013	3.28968	2.98771	3.43291	3.42072	3.39909	3.26254	3.29777	3.39516	3.40206	3.1858	3.23938	3.13465	2.26921	2.8833	2.91819	2.37686	3.35436	3.43051	3.06168	3.20438	2.83073
8992c40df2ea765944172ada8b6b4c17	Bacteria	Fusobacteria	Fusobacteriia	Fusobacteriales	Leptotrichiaceae	Leptotrichia	Leptotrichia sp.	0	2.12123	2.54596	0	2.56315	4.31277	0	2.86881	2.56512	0	0	1.90149	2.33881	2.14343	2.52736	0	2.52122	2.40053	0	2.78074	2.14792	0	0	2.1995	2.83044	2.07997	2.53706	2.52525	3.52217	2.31546	0	2.36596	2.11009	0	2.75618	2.22633	0	2.81962	2.67514	0	2.24344	2.44172
8a7ea14e26b1c8f73ead1b84979811a1	Bacteria	Proteobacteria	Betaproteobacteria	Neisseriales	Neisseriaceae	Neisseria	Neisseria oralis	5.73806	0	3.65001	6.11729	3.43562	4.03466	6.04729	3.15069	3.25166	6.06664	3.44761	3.54477	6.02824	3.50983	3.77206	6.41528	4.00527	3.57914	5.92233	3.55393	3.67216	5.80086	3.84605	3.46171	6.58391	3.41737	3.55408	5.90649	3.71178	3.91131	6.03665	0	3.72771	5.67243	3.78206	3.73531	6.01368	3.61979	3.69021	5.92491	3.67845	3.83781
8d4836884eef7ba587e1cbfec444328e	Bacteria	Firmicutes	Clostridia	Clostridiales	Peptostreptococcaceae_[XI]	Filifactor	Filifactor alocis	0.940232	2.12123	1.67165	3.55833	1.89831	1.37684	1.59387	1.89625	1.56911	1.09157	1.52098	1.90149	1.33461	2.05125	0.965714	1.38676	2.33443	1.59173	0.872108	1.69994	1.8639	1.37638	1.77323	1.45531	0	1.38625	1.46984	1.60341	2.02361	0	1.56067	2.24879	2.11009	0.872289	2.46245	1.89513	2.12275	2.10612	1.82853	1.46334	1.2294	1.71935
8d7c5f409356341abb777e95dd6867bc	Bacteria	Firmicutes	Bacilli	Lactobacillales	Aerococcaceae	Abiotrophia	Abiotrophia defectiva	5.14173	4.84852	5.41041	5.4205	4.8695	4.7773	4.72432	4.57184	4.53176	5.59161	5.46577	4.63244	6.29382	5.07954	5.48669	5.70543	4.99791	4.63908	5.77334	4.97658	4.96472	5.38757	4.97587	4.84081	4.81499	5.35566	5.1296	4.95584	5.34111	4.89305	5.50455	4.85859	5.03984	5.41035	4.64141	4.52835	6.10734	5.04829	5.36174	5.2981	4.72245	4.47556
90348e45e45594e8fa1d89f62af9ca00	Bacteria	Bacteroidetes	Bacteroidia	Bacteroidales	Prevotellaceae	Prevotella	Prevotella denticola	2.98026	0	0	3.08313	0	0	3.04734	0	0	3.11014	0	0	2.7549	0	0	2.82517	0	0	2.64588	0	0	3.19227	0	0	3.24034	0	0	2.91141	0	0	2.77604	0	0	3.47676	0	0	2.37686	0	0	3.33727	0	0
9098613653902a12f4bbc16dd6dd4825	Bacteria	Fusobacteria	Fusobacteriia	Fusobacteriales	Leptotrichiaceae	Leptotrichia	Leptotrichia sp._oral_taxon_225	6.7778	8.17319	8.3239	7.13369	8.30901	8.29332	6.84188	7.58174	7.88114	7.1918	7.96724	8.21381	7.27202	8.27929	8.42035	7.0245	8.24719	8.48837	6.95452	8.32459	8.29141	6.99522	8.36012	8.40783	7.29516	8.45242	8.41555	7.08121	8.22501	8.31611	7.21958	8.41887	8.26004	7.10027	8.08086	8.22801	6.61915	8.45059	8.39712	7.02518	8.23727	8.23611
918a8019df38ca3c576d992a8d7e1815	Bacteria	Bacteroidetes	Bacteroidia	Bacteroidales	Prevotellaceae	Prevotella	Prevotella sp._oral_taxon_475	3.41248	2.97615	3.73705	2.59237	2.69054	2.16489	2.76268	2.84023	2.82081	2.88014	2.87922	3.04445	2.38625	2.75326	3.55528	2.85024	2.71748	3.13826	2.90772	3.5692	2.9508	2.45135	2.42028	2.87092	3.29422	2.76202	2.96842	3.25733	2.69745	2.38577	2.95413	3.01856	3.11354	3.24363	2.94289	2.79057	2.55901	3.2538	3.04088	2.01279	2.60406	3.21013
92b9f6f13735f024a688880bbb41b20d	Bacteria	Bacteroidetes	Bacteroidia	Bacteroidales	Prevotellaceae	Alloprevotella	Alloprevotella sp._oral_taxon_473	5.84185	0	0	5.58937	0	0	5.68172	0	0	5.8	0	0	5.59049	0	0	6.10228	0	0	5.92233	0	0	5.82949	0	0	5.89753	0	0	5.71074	0	0	5.61464	0	0	5.71867	0	0	5.42895	0	0	5.67716	0	0
92edcd5060f1836e3fed3b9f77bfefbd	Bacteria	Actinobacteria	Actinobacteria	Actinomycetales	Actinomycetaceae	Actinomyces	Actinomyces naeslundii	6.96981	5.42796	5.84986	5.37124	4.99203	5.36	4.08865	5.15686	4.86773	5.03611	5.10729	5.77149	4.81039	5.23427	5.40097	4.88613	5.37763	5.79785	4.26809	4.58427	4.31291	5.26716	5.08267	5.35233	6.616	5.60725	5.45058	5.37976	5.54434	5.47187	3.99993	4.38104	4.76313	4.70504	5.13215	5.56171	4.82787	5.15809	5.35175	5.16951	5.45059	5.41202
936d6bee4d7933a0a04ce673820182fd	Bacteria	Fusobacteria	Fusobacteriia	Fusobacteriales	Leptotrichiaceae	Leptotrichia	Leptotrichia sp._oral_taxon_225	2.4027	0	0	3.66026	0	0	2.81879	0	0	2.6395	0	0	3.2668	0	0	2.66485	0	0	2.64588	0	0	2.71953	0	0	3.15556	0	0	2.59181	0	0	3.44619	0	0	0	0	0	3.48614	0	0	0	0	0
945bfea048af7b1efbe17cc539535380	Bacteria	Fusobacteria	Fusobacteriia	Fusobacteriales	Leptotrichiaceae	Leptotrichia	Leptotrichia sp._oral_taxon_212	6.99774	6.52309	6.54578	6.93617	6.72818	6.48478	7.03486	6.49385	6.64173	6.64747	6.60156	6.31081	6.80661	6.25169	6.33839	7.10221	6.61741	6.40662	6.89537	6.53262	6.57956	6.61775	6.52742	6.20641	7.20662	6.49247	6.28991	6.59106	6.45642	6.47178	6.90261	6.51312	6.30759	6.63187	6.2594	6.40916	6.49495	6.68143	6.40569	6.96003	6.6447	6.73433
9532600e4207b6fff1e144a6e544bc18	Bacteria	Bacteroidetes	Bacteroidia	Bacteroidales	Prevotellaceae	Prevotella	Prevotella veroralis	5.38847	3.61172	4.23255	5.73275	4.5961	4.13344	5.85943	4.80415	4.53176	6.34779	4.45565	4.57564	5.86201	4.36117	4.47502	6.20545	3.91481	4.41054	6.30219	4.65752	4.07378	6.15444	4.45665	4.32588	5.58272	4.01778	4.18535	6.0875	3.81464	4.28694	6.23929	4.42671	4.12584	6.43266	4.52925	4.14056	5.66191	4.34206	4.4109	5.92111	4.51184	3.83781
9545998377fa24138b1f35aa2b334521	Bacteria	Firmicutes	Clostridia	Clostridiales	Lachnospiraceae_[XIV]	Lachnospiraceae_[G-3]	Lachnospiraceae_[G-3] sp._oral_taxon_100	3.08811	5.38233	5.74457	4.42029	5.4081	5.08559	4.82365	5.25756	5.19919	4.53587	5.1535	5.03888	4.54372	5.30583	5.71698	4.01393	5.33341	5.26726	4.67995	5.66463	5.25636	4.95457	5.40707	5.3173	3.53701	5.45632	5.33784	4.49883	4.99192	4.91104	4.81499	5.67602	5.35071	4.74133	5.50757	5.5763	4.67836	5.75182	5.40099	4.15185	4.97635	5.1944
9549e205c95c73ec6e35e2f8a9b08853	Bacteria	Firmicutes	Negativicutes	Selenomonadales	Veillonellaceae	Dialister	Dialister invisus	4.41735	5.72615	5.57065	4.29911	5.54083	5.39028	5.03973	5.7781	5.76666	4.93305	5.34486	5.63519	4.7391	5.4208	5.51704	4.6567	5.60542	5.3936	4.92308	5.49914	5.67317	4.58405	5.59201	5.42726	4.49665	5.74024	5.54735	4.93676	5.43019	5.50778	5.20938	5.80613	5.86821	4.84503	5.72684	5.64709	4.96334	5.66049	5.84709	4.48602	5.53669	5.51688
959966b51ec60404e9fa86c95fe650e4	Bacteria	Firmicutes	Clostridia	Clostridiales	Ruminococcaceae	Ruminococcaceae_[G-1]	Ruminococcaceae_[G-1] sp._oral_taxon_075	6.81163	6.22007	6.2349	6.05002	6.07221	6.10736	6.28244	6.69878	6.59601	5.89903	6.26872	6.15058	5.87454	5.90187	5.71324	5.74607	5.69357	6.06526	6.04231	6.32796	6.18336	6.0471	6.11255	5.94855	6.74734	6.11811	6.18351	6.26626	6.18924	6.07949	6.07246	6.15445	6.43005	5.63433	6.12114	6.26356	5.53716	6.13492	6.07654	5.69061	6.18718	5.87727
966606f93291003f7066dfa64f4d1587	Bacteria	Bacteroidetes	Flavobacteriia	Flavobacteriales	Flavobacteriaceae	Capnocytophaga	Capnocytophaga leadbetteri	3.58809	5.30496	5.50272	3.57583	5.39881	4.98336	3.74207	5.37678	5.19919	3.89293	5.23455	5.2086	3.70127	5.33545	5.49543	3.83713	5.11282	5.38493	3.59349	5.27542	5.28106	3.97129	4.95352	5.49152	4.14736	5.05657	5.27329	4.27407	5.24616	5.25421	3.5235	5.25272	5.34619	3.83684	5.13854	5.12576	3.62339	5.20194	5.17055	3.8013	5.21557	5.21236
96b1c3157a410eb7446c8279d1347396	Bacteria	Bacteroidetes	Bacteroidia	Bacteroidales	Prevotellaceae	Prevotella	Prevotella interPEdia	4.04151	0	0	6.54795	0	0	3.78495	0	0	4.4263	0	2.42695	3.97392	0	0	3.99157	0	0	3.98255	0	0	4.39997	0	0	4.16192	0	0	4.25365	0	0	4.2592	0	0	3.81997	0	0	5.80586	0	0	4.17755	0	0
972f4f699e9ee28ffeba2d15b1c5a4c2	Bacteria	Actinobacteria	Actinobacteria	Actinomycetales	Micrococcaceae	Rothia	Rothia aeria	8.26197	7.98949	8.14688	8.21831	8.22404	8.21795	7.33337	7.46725	7.60563	8.7299	8.00658	8.3711	8.2272	8.02364	8.09287	8.10348	8.32703	8.37314	7.65779	7.56819	7.5437	8.58106	8.05459	8.25733	8.04262	8.18677	8.06883	8.1796	8.06557	8.30765	7.35396	7.40608	7.64591	8.32464	8.05998	8.43889	8.15166	7.90906	8.2212	8.40409	8.21277	8.16567
97c46a698ea47c60099e7259396dce63	Bacteria	Proteobacteria	Gammaproteobacteria	Cardiobacteriales	Cardiobacteriaceae	Cardiobacterium	Cardiobacterium hominis	0	3.55115	4.10746	2.00667	3.70068	3.6403	0	3.32583	3.67844	0	3.29106	4.00431	0	4.02796	3.82846	0	3.86045	3.57914	0	3.40874	3.5636	0	3.96996	4.11543	0	3.96905	4.16515	0	4.04364	3.81266	0	3.5676	3.50262	0	3.76565	4.05983	0	4.02566	4.00243	0	4.24254	3.6747
97dc2b81c21da04824529f1d1f3091d6	Bacteria	Bacteroidetes	Bacteroidia	Bacteroidales	Prevotellaceae	Prevotella	Prevotella oris	4.1698	4.71685	4.02685	3.44865	4.23778	3.84364	3.47156	4.15093	4.44756	3.51883	4.17118	4.06453	3.29193	4.04	4.13832	3.34944	3.78949	3.81677	3.6262	4.52287	4.05098	0	4.36932	4.10634	3.51449	4.04154	4.05973	3.64985	4.04364	4.01477	3.25544	4.01305	4.47939	3.85351	3.84589	4.05983	3.37388	3.96334	4.26959	3.44702	4.29838	4.15497
97f6624dba294cb1205c59b3b6a0623c	Bacteria	Fusobacteria	Fusobacteriia	Fusobacteriales	Leptotrichiaceae	Leptotrichia	Leptotrichia goodfellowii	4.58321	4.20346	4.30271	4.49576	4.32872	4.60727	4.47653	4.41594	4.50076	3.77868	4.17118	4.28302	4.29301	4.19881	4.01009	4.69872	4.26795	3.86742	4.36816	4.24724	4.20347	3.52791	4.31193	4.22028	4.64916	3.63603	4.17529	4.31404	4.40402	3.9811	4.38881	4.55564	4.18775	4.02524	4.04936	4.11415	3.67167	4.37116	4.3114	4.44428	4.35214	4.29636
98a8aba2e75dcef8215c210f58dfbc61	Bacteria	Firmicutes	Negativicutes	Selenomonadales	Veillonellaceae	Selenomonas	Selenomonas sputigena	4.71523	3.97662	4.02685	5.16129	3.9115	3.90085	5.73373	4.88333	4.77576	5.69367	4.57363	4.17791	5.40139	3.97876	3.74302	5.75936	4.54281	4.04294	5.51847	4.77409	4.53452	5.45211	4.80335	4.19477	4.65946	4.12175	3.67325	5.56511	4.93218	4.69958	5.74946	4.79036	4.90504	5.30518	4.58642	4.03188	5.39101	3.71365	4.05259	5.12397	4.7785	4.66132
996a739461337b68ebc3e0b61507a7bd	Bacteria	Bacteroidetes	Flavobacteriia	Flavobacteriales	Flavobacteriaceae	Capnocytophaga	Capnocytophaga haemolytica	3.5696	4.52022	4.68191	3.00778	4.26874	4.59865	0	4.55435	4.43668	2.70353	4.70355	4.60026	0	4.37074	4.37444	2.57748	4.30912	4.86153	0	4.75419	4.25425	3.03259	4.62633	4.61584	4.13264	4.56866	4.47502	0	4.77099	4.62159	0	4.43567	4.74265	0	4.70303	4.64363	0	4.74909	4.54835	2.82197	4.73059	4.58067
99c128d1a867f27bfa74c02e7e94f62d	Bacteria	Fusobacteria	Fusobacteriia	Fusobacteriales	Fusobacteriaceae	Fusobacterium	Fusobacterium nucleatum_subsp._vincentii	6.86188	6.73759	6.83138	6.85609	6.70007	6.43481	6.97901	6.56326	6.79015	6.85023	6.57067	6.52096	7.19085	6.60975	6.56275	7.1319	6.68934	6.33419	6.82139	6.92854	6.78173	6.78369	6.59634	6.65914	7.02137	6.6163	6.69916	6.55814	6.56613	6.52921	6.88623	6.93583	6.77408	6.78097	6.52613	6.58774	6.79472	6.6795	6.81828	6.74694	6.53276	6.61567
9c040d620ee16368357abeb94cf5168b	Bacteria	Actinobacteria	Actinobacteria	Actinomycetales	Actinomycetaceae	Actinomyces	Actinomyces sp.	9.42011	7.38969	7.88724	7.83812	7.23606	7.5127	6.60715	7.06731	7.028	7.69837	7.4839	7.84206	7.12246	7.28329	7.29859	7.28913	7.47523	7.90945	7.01752	6.46077	6.4764	7.79383	7.18274	7.48403	9.13568	7.61884	7.62542	7.74672	7.63193	7.69671	6.12302	6.30633	6.64024	7.58643	7.42863	7.71044	7.33532	7.33368	7.30575	7.6627	7.66747	7.59695
9c8162612ff23ec6ff1d9ad9ef4f38de	Bacteria	Firmicutes	Clostridia	Clostridiales	Peptoniphilaceae	Parvimonas	Parvimonas micra	2.52289	2.06458	2.19879	3.59311	2.09536	1.79413	3.13835	2.89684	2.30288	2.85217	2.30062	1.90149	2.43218	2.81062	2.04662	2.82517	2.02414	2.40053	3.08288	2.52297	2.55676	2.64786	2.33065	2.4785	2.86645	2.16895	2.29839	2.18065	1.9043	2.41968	3.0874	2.78604	2.27128	3.02554	2.24296	1.89513	2.6898	2.6078	0	2.06881	2.24344	1.96507
9dbaee6541686a440980eff690cb482c	Bacteria	Bacteroidetes	Bacteroidia	Bacteroidales	Prevotellaceae	Prevotella	Prevotella nigrescens	3.91541	0	0	3.57583	0	0	4.14461	0	0	4.28697	0	0	3.7383	0	0	3.66414	0	0	3.89131	0	0	4.26276	0	0	3.60254	0	0	3.99546	0	0	3.99993	0	0	4.45485	0	0	3.46802	0	0	4.16476	0	0
9f253691f1de558e51d682e851734fd6	Bacteria	Proteobacteria	Betaproteobacteria	Neisseriales	Neisseriaceae	Kingella	Kingella sp._oral_taxon_012	2.44388	3.53039	4.33655	0	4.16287	3.657	0	3.97806	4.88385	0	4.17118	3.91555	0	3.79203	3.96049	0	3.88788	3.80382	0	4.2567	4.38759	0	3.15371	3.55822	0	3.71204	4.03769	0	3.69391	3.9697	0	4.03681	3.50262	2.36536	3.47405	3.24468	0	3.96334	3.89655	0	3.88222	3.58566
9f42c6199009885f661c478fbb7fa62a	Bacteria	Bacteroidetes	Bacteroidia	Bacteroidales	Porphyromonadaceae	Tannerella	Tannerella sp.	5.28461	0	0	4.11989	0	0	3.91934	0	0	4.01149	0	0	4.12139	0	0	3.94579	0	0	4.04436	0	0	4.13752	0	0	4.84237	0	0	3.75525	0	0	3.84291	0	0	3.88629	0	0	4.05812	0	0	4.16476	0	0
a061bd7ea189a8d88e8074a440fd6575	Bacteria	Bacteroidetes	Bacteroidia	Bacteroidales	Prevotellaceae	Alloprevotella	Alloprevotella sp._oral_taxon_473	7.8528	6.77117	6.96899	7.91316	6.75393	6.88283	7.91253	7.24544	7.22898	7.92677	6.86721	7.24558	7.89955	6.74463	6.83979	8.23956	6.81971	6.94669	8.02273	7.18292	7.07937	8.05422	6.71178	6.96602	7.75028	6.90727	6.86637	8.00818	6.92723	7.11867	7.79597	7.08143	6.93014	7.8015	6.95122	6.9129	7.61796	7.01368	6.97281	7.79624	6.9983	6.76507
a07ca0a9f6629c78ec0383159785f964	Bacteria	Actinobacteria	Actinobacteria	Actinomycetales	Micrococcaceae	Rothia	Rothia aeria	0	4.08028	3.88159	0	4.25849	4.7386	0	3.76652	3.20112	0	3.51994	3.61088	0	3.20217	3.93503	4.35777	4.97251	4.47728	0	3.7408	2.99924	0	3.32595	2.73596	0	3.69715	3.94599	3.60221	5.0209	5.13169	3.5235	3.79357	3.34852	0	0	2.85579	0	4.10863	3.79706	3.68066	3.62704	4.27374
a08f06657813f4389fe51c38e10ae0b6	Bacteria	Fusobacteria	Fusobacteriia	Fusobacteriales	Leptotrichiaceae	Leptotrichia	Leptotrichia sp._oral_taxon_225	0	6.20704	6.24087	0	6.22733	6.11946	0	6.21094	6.2244	0	6.20798	6.42086	2.92517	6.03115	6.15486	3.05818	6.17212	6.32516	3.08288	6.13372	6.02277	0	6.16859	6.19788	0	6.1209	6.16584	3.27769	6.18284	6.22803	0	6.28417	5.99194	2.76849	5.93925	6.25149	0	6.25945	6.06742	0	6.30636	6.09937
a105a9740eac35886e23b65b0da76618	Bacteria	Bacteroidetes	Flavobacteriia	Flavobacteriales	Flavobacteriaceae	Bergeyella	Bergeyella sp._oral_taxon_322	8.86776	7.54271	7.39415	7.68127	7.44245	7.83144	7.7114	7.79966	7.59221	7.5829	7.77125	7.68021	7.72833	7.60235	7.36086	7.86295	7.51756	7.91548	7.83787	7.7937	7.61731	7.55146	7.53094	7.61801	8.88555	7.50488	7.54273	7.96253	7.7426	7.77576	7.8018	7.66331	7.72286	7.4844	7.66815	7.68823	7.3012	7.56322	7.59101	7.59636	7.49419	7.79761
a3a3b519e04bf11edbb1d82497c2b34c	Bacteria	Firmicutes	Bacilli	Lactobacillales	Streptococcaceae	Streptococcus	Streptococcus parasanguinis_II	5.73391	5.70777	5.83415	5.46812	5.11068	5.25422	4.21947	4.27357	4.34655	5.00469	4.37993	4.51651	5.83234	5.40692	5.60844	5.66361	5.59297	4.48541	4.31899	4.28472	4.11832	4.78117	4.42452	4.39471	5.28303	5.57504	5.54735	5.12832	5.49873	5.17204	4.5637	4.35293	4.38564	5.10386	4.36469	4.40305	5.75074	5.40315	5.36174	5.54517	4.90619	4.90896
a4eb2e7fea89c2090cea5f3a9161e2e1	Bacteria	Bacteroidetes	Bacteroidia	Bacteroidales	Porphyromonadaceae	Porphyromonas	Porphyromonas pasteri	6.27742	6.94993	7.1763	6.20423	6.98584	7.16266	6.80936	7.21097	7.37575	6.50876	7.1072	7.09636	6.84955	7.01551	6.88702	6.74932	6.88414	7.02826	6.82139	7.19034	7.42793	6.80856	7.04863	7.09341	6.51468	7.01471	7.08229	6.5456	7.00541	7.18795	6.75615	7.1069	7.0321	6.67707	6.96206	6.76796	6.46101	7.22764	6.85054	6.2737	7.00335	6.7892
a6016403a2020291203d4d917d482ea6	Bacteria	Bacteroidetes	Bacteroidia	Bacteroidales	Prevotellaceae	Alloprevotella	Alloprevotella tannerae	0	0	3.68546	0	2.88952	3.67351	0	3.92461	2.88625	0	3.85429	3.49312	0	3.42054	3.4333	0	0	3.72361	0	2.90627	3.90608	0	4.11124	3.40352	0	3.57221	3.31846	0	3.46007	3.65076	0	3.95189	3.7688	0	4.06286	3.57025	0	4.15397	2.79786	0	4.19626	3.98434
a60dee4a0bf7dc33173b484b58f23543	Bacteria	Bacteroidetes	Flavobacteriia	Flavobacteriales	Flavobacteriaceae	Capnocytophaga	Capnocytophaga sp._oral_taxon_336	0	0	0	0	0	0	0	0	0	0	0	3.18128	0	3.1364	0	0	0	0	0	3.12864	0	0	0	3.41829	0	0	3.14375	0	0	3.385	0	0	3.07036	0	0	0	0	0	0	0	0	0
a7ed3b5c259dc63e9f5da2393eb9adcf	Bacteria	Bacteroidetes	Bacteroidia	Bacteroidales	Prevotellaceae	Prevotella	Prevotella pleuritidis	0.940232	2.12123	1.98784	6.20423	1.60683	2.11741	0	0	1.64669	1.43114	0	1.90149	0	0	1.72879	0.995513	2.25237	1.46589	1.25332	1.16952	0	0.712347	1.55314	1.66798	1.17539	1.77441	1.53423	1.23822	1.9043	1.85213	1.13746	0	1.66399	1.65968	1.51946	1.54582	0	1.33053	2.18399	0.564924	1.6965	1.24837
a9747994e8cdaf11edd643d4649b3517	Bacteria	Firmicutes	NA	NA	NA	NA	NA	3.67714	4.17698	3.26109	2.92828	3.74538	4.04739	2.8728	3.92461	4.00737	2.73451	3.69678	3.71974	3.07745	3.99122	3.80053	2.31474	3.98	3.91635	3.01039	3.98801	3.77311	2.71953	3.54102	3.72193	3.80167	3.78423	3.89786	2.45547	3.39516	3.53176	3.11264	3.66228	3.97013	1.80393	3.5334	3.81945	1.87036	3.46646	3.88275	2.6118	3.57373	3.75856
a976f624ddaddf7e65f6a6941053a823	Bacteria	Proteobacteria	Gammaproteobacteria	Pasteurellales	Pasteurellaceae	NA	NA	9.06627	8.97804	8.94624	7.85255	8.812	8.75016	7.91334	8.96267	8.88309	8.04964	8.90369	8.98745	7.97324	8.82688	8.97707	7.88207	8.72993	8.71358	8.10914	8.94911	8.92545	8.03064	8.84742	8.86871	9.53582	8.88721	9.00533	7.90398	8.61172	8.80531	8.06763	8.93844	8.94421	8.04779	8.90361	8.96798	7.78547	8.93395	8.90183	7.68751	8.8384	8.79088
a993f575fbdf88007bc060a8ba315d29	Bacteria	Firmicutes	Negativicutes	Selenomonadales	Veillonellaceae	Selenomonas	Selenomonas artemidis	4.44804	4.83164	5.01014	4.26716	4.75027	4.37466	4.73894	5.11572	5.16664	4.85062	4.51585	4.65612	4.69268	4.79691	5.33437	4.75953	4.98527	4.54886	4.77051	5.26608	5.32922	4.74728	4.946	4.74447	3.80167	4.80912	5.21555	4.29419	5.14451	5.1967	4.58188	4.75499	5.35522	4.53973	4.85035	4.46706	4.87675	4.79991	4.90303	4.70509	5.26125	4.77845
aa179641304d27f9aa13311f0ed0d59c	Bacteria	Bacteroidetes	Flavobacteriia	Flavobacteriales	Flavobacteriaceae	Capnocytophaga	Capnocytophaga haemolytica	5.34565	6.11937	6.07035	3.94242	6.12673	6.09209	4.04227	6.21373	6.04976	4.33829	5.94008	6.26021	4.1073	6.08735	5.86923	4.54598	6.04385	6.20229	4.12667	6.22088	5.9721	4.02885	6.07164	6.21278	5.24933	6.19693	5.97896	4.53311	5.9912	6.04188	3.76547	5.93498	6.12184	3.87	6.13717	6.33391	3.79304	6.26979	6.12716	4.11241	6.31451	6.28049
ad6924b1289c9f829e8a4f0ed19f0435	Bacteria	Proteobacteria	Gammaproteobacteria	Cardiobacteriales	Cardiobacteriaceae	Cardiobacterium	Cardiobacterium hominis	3.55087	5.23609	5.24208	3.96915	4.97336	4.76194	3.94478	5.15686	5.15341	4.02408	5.1459	5.34109	3.98936	5.11981	5.49978	4.628	5.36792	5.01544	3.72009	5.81628	5.57272	3.95653	5.35118	5.18105	3.44474	5.46952	5.42533	3.55294	5.25228	5.28674	3.93067	5.52463	5.29085	3.85351	4.9481	5.03011	4.33291	5.47639	5.42022	4.17755	5.57337	5.29893
adb6e93be780a812681852a3cb8c6fae	Bacteria	Bacteroidetes	Flavobacteriia	Flavobacteriales	Flavobacteriaceae	Capnocytophaga	Capnocytophaga sputigena	1.58054	0	0	3.20057	0	0	3.52313	0	0	3.50092	0	0	3.45655	0	0	3.57672	0	0	3.34109	0	0	3.44576	0	0	2.41007	0	0	3.85347	0	0	3.13744	0	0	3.94971	0	0	3.0958	0	0	3.0338	0	0
adc55b6eb9536928e813e2c78ce1b818	Bacteria	Bacteroidetes	Bacteroidia	Bacteroidales	Porphyromonadaceae	Tannerella	Tannerella sp.	0	4.00701	4.15881	0	0	3.81416	0	0	0	0	0	3.73464	0	3.92783	3.69832	0	3.80396	0	0	3.5229	0	0	3.93997	3.82529	0	3.8395	3.64437	0	0	3.82537	0	0	0	0	0	0	0	3.92461	3.67428	0	3.85269	3.99821
ae993ce735a67949a0d477d1cb11e84d	Bacteria	Bacteroidetes	Flavobacteriia	Flavobacteriales	Flavobacteriaceae	Capnocytophaga	Capnocytophaga sp._oral_taxon_336	3.67714	3.68872	4.18381	4.13176	4.06045	3.82897	4.66434	4.18543	3.65985	4.60455	4.39283	3.83486	4.5951	3.97876	3.89598	4.4992	4.09039	3.59426	4.56656	4.34804	3.98035	4.65888	3.5209	4.16881	4.14736	3.82588	3.88558	4.85782	3.97127	3.92318	4.14153	4.08318	4.05008	4.48727	4.12849	3.97431	4.47572	3.60354	3.44936	4.4653	3.76027	3.7256
b069c8413c9eb478d4faa117c4372bd3	Bacteria	Firmicutes	Bacilli	Lactobacillales	Streptococcaceae	Streptococcus	Streptococcus sp.	0	0	4.85534	0	0	0	0	0	0	0	0	0	0	0	0	0	0	0	0	0	0	0	0	0	0	4.58492	4.70219	0	0	0	0	0	0	0	0	0	0	0	0	0	0	0
b0c2dee73e90a741a640b85ea1ededbb	Bacteria	Firmicutes	Clostridia	Clostridiales	Lachnospiraceae_[XIV]	Johnsonella	Johnsonella ignava	1.50471	1.32642	1.86955	1.44619	1.89831	2.01749	1.98571	2.28355	2.04081	1.98879	1.77855	0.629656	1.33461	1.40091	1.39713	1.38676	1.86758	1.76203	0	1.75438	1.9153	2.22379	1.55314	1.76361	1.48435	0.957166	0.814373	1.84086	1.55406	1.80158	1.99995	1.71304	1.54288	1.93505	1.5957	1.89513	1.17518	1.24928	2.39312	1.95452	1.48177	1.78481
b1837840a4b5c1f41f64c1a85ccc7b9b	Bacteria	Bacteroidetes	Bacteroidia	Bacteroidales	Prevotellaceae	Prevotella	Prevotella saccharolytica	4.02803	3.94559	4.48475	3.32993	3.43562	3.657	3.79897	4.26284	4.14741	3.79346	3.61107	4.33284	3.31662	4.22013	4.31647	3.66414	3.80396	3.89209	3.72009	4.16924	3.91872	3.46674	3.93997	4.16881	4.19061	3.82588	4.17529	3.58598	3.83109	4.03679	3.90201	4.03681	3.91018	4.03988	3.95121	4.19198	3.46802	4.15397	4.12471	3.31428	3.59172	4.01194
b2900d1bf3fef5d16a0dd6196f81d5a9	Bacteria	Bacteroidetes	Bacteroidia	Bacteroidales	Prevotellaceae	Prevotella	Prevotella veroralis	2.22507	0	2.82558	2.10636	3.24124	2.94078	0	2.3254	2.78694	2.42837	3.23486	3.34561	0	2.31179	2.56103	1.69422	3.09242	2.70902	1.80364	3.08683	2.92596	0	3.5209	3.32732	0	2.25277	2.335	1.99637	2.80129	3.03729	0	3.13319	2.51616	2.76849	3.55266	3.19514	0	2.76221	2.60963	0	3.31681	3.08578
b43154414f7bb77d206f7d120c7bf443	Bacteria	Actinobacteria	Actinobacteria	Corynebacteriales	Corynebacteriaceae	Corynebacterium	Corynebacterium matruchotii	7.73951	9.86103	9.93583	8.66299	9.68764	9.74556	7.38307	9.29698	9.47104	8.83235	9.88887	10.0134	8.63757	9.62502	9.85102	8.36879	9.63492	9.81788	7.60544	8.71009	8.99391	8.97943	9.83876	9.84103	7.90763	9.82558	9.84265	8.62767	9.80857	9.68148	7.3205	8.82832	8.83519	8.75177	9.66309	9.88589	8.56614	9.70619	9.60022	8.40681	9.71105	9.73646
b463a4949c559f23ddf48cd5fd7a62b9	Bacteria	Actinobacteria	Actinobacteria	Actinomycetales	Micrococcaceae	Rothia	Rothia aeria	3.91541	0	0	4.87366	0	0	3.91934	0	0	4.07338	0	0	4.8866	0	0	5.65297	0	0	4.50634	0	0	4.25071	0	0	4.37692	0	0	5.26207	0	3.41893	4.37844	0	0	3.9955	0	0	4.8836	0	0	5.46916	0	0
b5ba9765c68e3134b7a8b96a0a4deb41	Bacteria	Bacteroidetes	Bacteroidia	Bacteroidales	Prevotellaceae	Prevotella	Prevotella veroralis	0	5.00724	5.11135	0	5.58248	5.40023	0	5.53674	5.256	0	5.65433	5.86927	0	5.28575	5.20722	0	5.15295	5.55681	0	5.614	5.46475	0	5.66717	5.64694	0	4.85678	4.83593	0	4.91684	5.46377	0	5.18523	5.36864	0	5.80519	5.4394	0	5.04227	5.14765	0	5.59137	5.17011
b8a59e53b2397160216b16a3176a00f5	Bacteria	Firmicutes	Negativicutes	Selenomonadales	Veillonellaceae	Dialister	Dialister pneumosintes	1.72119	2.17574	1.35687	2.05737	1.73058	2.21086	1.88418	2.10286	2.20369	2.18097	2.50453	2.23069	1.82244	2.5661	1.46984	1.74857	1.69194	2.29346	1.80364	2.64325	2.38512	2.22379	1.63029	1.93772	2.54951	2.47845	2.4728	1.78506	1.84072	1.90096	1.99995	2.54228	2.6096	1.65968	2.57972	1.95589	2.59284	2.01074	2.67514	2.01279	1.82374	1.65077
b91149ea317e7d53cebd406efcdbe8d9	Bacteria	Actinobacteria	Actinobacteria	Actinomycetales	Actinomycetaceae	Actinobaculum	Actinobaculum sp._oral_taxon_183	7.07022	5.55678	6.29638	7.64961	5.4081	5.81169	5.85608	4.91108	5.22471	7.06349	5.63274	5.82121	6.8153	5.59822	5.51274	6.28804	5.77297	6.06797	6.11324	4.67173	5.10412	7.05705	5.68536	5.37522	7.5818	5.67338	5.86153	6.92701	5.83276	5.77669	5.69202	4.81117	4.6937	6.82179	5.34037	5.77903	6.57117	5.49413	5.59964	7.19525	5.72777	5.9216
b9769d9c5ccf6180e57e4900742a05cf	Bacteria	Proteobacteria	Betaproteobacteria	Neisseriales	Neisseriaceae	Kingella	Kingella sp._oral_taxon_012	0	3.32866	2.42535	0	0	2.06831	0	2.78131	2.39569	0	0	2.14404	0	2.31179	2.30692	0	2.44938	2.2174	0	2.04385	2.87495	0	2.46308	2.3302	0	2.92419	2.335	0	0	2.31546	0	2.86778	2.54799	0	0	0	0	2.64003	2.09104	0	0	1.90745
ba0a5fa8b46fb32865b7654eb6afdb71	Bacteria	Bacteroidetes	Bacteroidia	Bacteroidales	Bacteroidales_[F-2]	Bacteroidales_[G-2]	Bacteroidales_[G-2] sp._oral_taxon_274	4.3647	4.61203	4.26806	4.81593	4.62828	4.16881	4.88407	4.25203	4.1607	4.87167	3.97928	4.33284	4.81906	4.22013	3.78637	4.44263	4.60199	4.10758	4.98112	4.41717	4.23415	5.12262	4.16409	3.9626	4.00921	4.02971	4.00398	4.67802	3.95635	3.70677	4.62637	4.45343	4.31342	4.95729	3.96565	3.97431	4.35279	3.82998	4.54835	4.54645	4.3093	4.25076
ba6b7f2280b8e0df7c89fd903d825b6c	Bacteria	Proteobacteria	Gammaproteobacteria	Pasteurellales	Pasteurellaceae	Aggregatibacter	Aggregatibacter sp.	0	5.38233	5.01014	0	5.31231	5.62483	0	5.28433	5.12658	0	5.34486	5.01467	0	5.00778	4.84669	0	5.15859	5.21931	0	4.86967	5.04767	0	5.28114	5.09174	0	5.02116	5.53167	0	5.56416	5.97503	0	4.88501	5.03423	0	5.05998	5.09232	0	5.18018	5.14187	0	5.29458	5.31009
ba80ce47cd35d8e5b4f7ea7d9080be10	Bacteria	Proteobacteria	Gammaproteobacteria	Pasteurellales	Pasteurellaceae	Haemophilus	Haemophilus sp.	8.2598	0	0	7.46944	0	0	7.496	0	0	7.53751	0	0	7.39018	0	0	7.8168	0	0	7.70735	0	0	7.39881	0	0	9.00799	0	0	7.55256	0	0	7.63873	0	0	7.41308	0	0	7.37474	0	0	7.7163	0	0
baea7caaf9dec5f3a7ef2b53c6aecfd0	Bacteria	Bacteroidetes	Bacteroidia	Bacteroidales	Prevotellaceae	Prevotella	Prevotella maculosa	4.51721	0	0	3.78585	0	0	3.84022	0	0	3.98597	0	0	3.29193	0	0	3.43478	0	0	3.91798	0	0	4.0568	0	0	4.3	0	0	3.69597	0	0	3.78129	0	0	3.60046	0	0	4.08214	0	0	3.6069	0	0
bbb85cfe3267ad4bbfbe1a2f2da0f9ab	Bacteria	Proteobacteria	Betaproteobacteria	Neisseriales	Neisseriaceae	NA	NA	3.8708	0	0	4.61056	0	0	4.26056	0	0	4.38784	0	0	4.41239	0	0	4.8493	0	0	4.82787	0	0	4.42162	0	0	4.5081	0	0	4.58305	0	0	4.68643	0	0	4.46574	0	0	4.60566	0	0	4.56604	0	0
be1bac8c38e726214223a5ac13184ab7	Bacteria	Firmicutes	Bacilli	Lactobacillales	Streptococcaceae	Streptococcus	Streptococcus parasanguinis_II	5.21494	0	0	4.33037	0	0	3.93211	0	0	0	0	0	0	0	3.88273	4.34018	0	0	4.35846	0	0	0	0	0	4.73932	0	0	3.51914	0	0	4.02673	0	0	0	0	0	4.44827	0	0	4.07187	0	0
bf9832754d181221af93425aacc7833d	Bacteria	Firmicutes	Clostridia	Clostridiales	Peptostreptococcaceae_[XI]	Peptostreptococcaceae_[XI][G-7]	Peptostreptococcaceae_[XI][G-7] sp._oral_taxon_081	1.05101	2.81376	1.67165	1.19765	2.38627	1.79413	1.31051	1.10185	2.39569	0	2.2448	2.05185	0	2.27151	1.60512	0	1.86758	2.00761	0	2.20889	1.9153	0	1.08983	1.51149	1.65878	1.98513	1.40244	0	1.96519	1.9482	0	2.32795	2.48362	0	1.80286	2.61334	0	1.9086	2.18399	0	1.99574	2.02047
c1178860dda68b2d7ac6a9b80687337e	Bacteria	Firmicutes	Clostridia	Clostridiales	Lachnospiraceae_[XIV]	Oribacterium	Oribacterium parvum	2.48393	3.12209	3.5764	2.44783	3.22028	3.68983	2.81879	3.15069	3.17517	2.5725	2.98522	2.83914	2.85945	2.38914	3.13099	2.92293	3.09242	2.98613	3.08288	2.88202	3.06897	3.50781	2.83311	2.50641	2.86645	2.64281	3.05875	2.71637	3.46007	3.24069	2.98179	2.75773	3.38421	2.93443	3.32525	3.46968	3.60693	3.10009	2.76814	3.0338	2.45478	2.7346
c119d771576a2ea526ef8bc451c3e0ac	Bacteria	Spirochaetes	Spirochaetia	Spirochaetales	Spirochaetaceae	Treponema	Treponema sp.	0	1.87991	1.86955	0	1.39871	1.52974	0	1.89625	2.04081	0	2.5513	1.84767	0	1.90091	1.89644	0	1.34127	1.53018	0	1.80684	1.44145	0	1.83972	1.89613	0	2.03333	2.56815	0	1.38608	1.90096	0	2.32795	2.45033	0	1.98398	1.76537	0	1.85468	2.22831	0	1.48177	0
c2fc0b6bae8c8b2355913f68ee968513	Bacteria	Proteobacteria	Betaproteobacteria	Burkholderiales	Burkholderiaceae	Lautropia	Lautropia mirabilis	5.24438	7.1367	7.31855	5.66079	7.08047	7.36298	4.41415	5.99133	6.36302	5.59584	7.01218	7.20067	5.99802	7.26801	7.3404	6.05992	7.43975	7.3365	4.26809	5.72721	6.10253	5.27313	6.97659	7.0888	5.20079	7.4626	7.41817	5.20474	7.57446	7.60666	3.94479	6.02681	6.08436	5.24325	6.99058	7.07915	5.89668	7.28099	7.36526	5.76031	7.59686	7.24816
c36af287d936376a3e7deb4406a0cba6	Bacteria	Firmicutes	Bacilli	Lactobacillales	Streptococcaceae	Streptococcus	Streptococcus parasanguinis_II	8.82845	9.33464	9.33147	8.63562	9.29457	8.78239	8.4348	8.87513	8.99718	8.61962	8.96759	8.90792	8.89498	9.37052	9.34463	8.78423	9.3889	8.69749	8.72623	9.36013	9.15891	8.65719	9.14314	9.31193	8.90732	9.35994	9.25798	8.50134	9.27201	9.38799	8.61978	9.23873	9.15455	8.47768	9.14314	9.30583	8.95593	9.24615	9.24968	8.54467	9.09091	9.03323
c3d94028bb967baac75d5d1fabcb49c0	Bacteria	Proteobacteria	Betaproteobacteria	Neisseriales	Neisseriaceae	NA	NA	8.75569	9.06545	9.04634	9.40211	9.35681	9.39081	9.41519	9.26843	9.30075	9.38227	9.20778	9.19531	9.50654	9.18947	9.13528	9.72361	9.56653	9.40485	9.56234	9.37812	9.37908	9.4067	9.06409	9.12539	9.16896	9.17459	9.29097	9.51926	9.37483	9.48452	9.45176	9.26222	8.96093	9.38573	8.99486	8.99808	9.45468	9.27466	9.17239	9.57029	9.48397	9.253
c433142169f6faa4e3e9612f3578f816	Bacteria	Bacteroidetes	Bacteroidia	Bacteroidales	Prevotellaceae	Prevotella	Prevotella sp.	5.32375	3.86494	0	3.44865	3.28227	0	3.84022	3.42539	3.37076	3.38855	3.23486	3.3649	3.77441	3.43884	3.89598	3.56163	3.1615	3.27587	0	3.08683	3.93126	3.6613	3.63762	4.01212	3.76399	3.13766	3.26254	3.58598	0	2.72105	3.5235	3.6314	3.34852	3.94971	3.18422	3.6086	3.53915	0	3.52237	3.88169	3.33828	0
c52e5e0a697288f857c3d07477a53c9a	Bacteria	Firmicutes	Clostridia	Clostridiales	Lachnospiraceae_[XIV]	Stomatobaculum	Stomatobaculum longum	2.44388	3.20306	2.88777	2.92828	3.08769	2.21086	2.8728	2.40561	2.64291	2.60639	2.18673	0	3.01845	3.47477	3.6522	2.77368	3.20577	3.0533	2.82561	3.39166	3.46358	2.40862	2.54507	2.50641	2.67666	2.99891	2.87206	2.52525	2.7329	2.748	3.16182	3.33829	3.38421	2.4555	2.19475	2.45399	2.75101	3.66748	3.22713	2.27336	2.73932	2.5207
c545e0800feb252fc67d8eb01fc1f7b6	Bacteria	Bacteroidetes	Bacteroidia	Bacteroidales	Porphyromonadaceae	Tannerella	Tannerella forsythia	2.27157	2.42111	1.67165	2.95527	1.39871	1.66798	0.957543	1.28266	1.92101	1.76702	1.6977	1.79176	1.23447	2.00286	0.861465	1.16494	1.92167	1.46589	0	2.08691	1.57528	0	1.77323	2.12943	1.28589	0	2.01226	0.964469	0	0.995959	1.32188	0	0	1.65968	0	0	3.55639	2.15155	1.88499	0	2.19718	1.50299
c60ae26ea6f79d93375e04555ff85e3e	Bacteria	Bacteroidetes	Flavobacteriia	Flavobacteriales	Flavobacteriaceae	Bergeyella	Bergeyella sp._oral_taxon_907	4.0681	5.47763	5.61269	2.36974	5.7007	5.46805	2.92486	5.92142	5.71357	2.96095	5.92684	5.97031	2.85945	5.77072	5.42859	2.51614	5.65816	5.95248	3.10625	6.12341	5.80844	2.91539	5.58718	5.74393	4.35173	5.40229	5.43801	3.01206	5.53433	5.81223	2.45937	5.70597	5.86505	2.49855	5.84087	5.78323	0	5.70688	5.7248	0	5.47017	5.5455
c61d72f1eec664655ddb792e7c577bfd	Bacteria	Proteobacteria	Betaproteobacteria	Neisseriales	Neisseriaceae	NA	NA	2.44388	3.3044	3.86623	2.19959	2.80758	3.53582	1.88418	3.60601	3.71492	0	3.58882	3.59463	2.07494	3.42054	3.60455	2.77368	3.37043	3.45215	1.62098	3.59925	3.98035	1.6936	3.61881	3.16166	0	3.53921	3.55408	0	4.20381	3.53176	0	3.8749	3.53474	1.9964	3.27975	2.72227	2.21252	3.63586	3.64188	0	3.83769	3.30243
c6fec459056c52bdc072482fcacff2fe	Bacteria	Bacteroidetes	Flavobacteriia	Flavobacteriales	Flavobacteriaceae	Capnocytophaga	Capnocytophaga leadbetteri	5.51465	6.83607	6.8294	6.36884	6.59814	6.68329	6.83169	7.09025	6.76427	6.45862	6.91046	6.7564	6.58817	6.84069	6.665	6.63496	6.63168	6.83977	6.71329	6.96218	6.63042	6.53325	6.79582	6.89388	6.23714	6.7008	6.66721	6.79904	6.57593	6.74854	6.48132	6.89904	7.03069	6.40182	6.67851	6.5611	6.12768	6.84764	6.82371	6.20974	6.75857	6.65996
c72832a6e1cbd4f764b94f5ad1ff3e85	Bacteria	Fusobacteria	Fusobacteriia	Fusobacteriales	Fusobacteriaceae	Fusobacterium	Fusobacterium sp.	9.3113	9.43478	9.4402	9.5053	9.33839	8.9628	9.01875	9.42789	9.36061	9.16426	9.56269	9.50715	9.20095	9.44938	9.45397	9.05611	9.44452	9.23502	9.02724	9.51202	9.33465	8.93495	9.53483	9.6151	9.34878	9.3912	9.43098	8.57876	9.49778	9.55416	9.05195	9.53642	9.46358	9.00317	9.54608	9.49395	8.8175	9.41137	9.48507	8.76466	9.52434	9.30657
c8bb4b3488ec11beb9d279189d6b9fe4	Bacteria	Firmicutes	Bacilli	Lactobacillales	Carnobacteriaceae	Granulicatella	Granulicatella adiacens	6.48158	6.52572	6.93442	6.65266	7.96053	7.57993	5.56354	6.36935	6.7621	6.27853	7.48239	7.51848	6.15349	6.73725	7.32823	6.54378	7.71525	7.48378	6.48938	7.71353	7.49702	6.33928	7.47452	7.37942	6.50899	7.23035	7.10632	6.37892	7.69957	7.63851	6.36012	7.33959	7.4577	6.32916	7.57588	7.48294	6.22795	7.33737	7.2836	6.71219	8.04009	7.83479
ca05881fbfd978ceea58e883202df000	Bacteria	Spirochaetes	Spirochaetia	Spirochaetales	Spirochaetaceae	Treponema	Treponema socranskii	3.76101	0	0	4.22343	0	0	4.31034	3.82603	0	0	0	0	0	3.70396	0	0	4.28868	0	3.93112	0	3.09149	3.8804	4.11124	3.01391	0	0	0	0	0	3.56245	0	0	3.45306	0	0	0	0	0	0	0	3.77609	3.70883
ccffaec307443b46ed38b56d341b1474	Bacteria	Bacteroidetes	Bacteroidia	Bacteroidales	Prevotellaceae	Prevotella	Prevotella nanceiensis	0	3.46623	3.35213	3.44865	3.68547	3.60631	0	3.65607	3.62193	0	3.17638	3.80693	0	3.52704	4.06979	0	3.26974	3.19885	3.32125	3.72725	3.77311	0	3.04519	3.54482	0	3.78423	3.4906	0	3.6389	3.48448	0	3.86166	3.78224	0	3.68069	3.36156	0	3.46646	3.69021	3.11586	3.92542	3.80663
ce04ae9fafc772462326a0aaacd8e7b8	Bacteria	Proteobacteria	Epsilonproteobacteria	Campylobacterales	Campylobacteraceae	Campylobacter	Campylobacter curvus	4.81279	5.55678	5.13718	5.90875	5.54505	5.29213	4.71696	5.05483	4.96937	5.92947	5.57166	5.38426	6.10469	5.50574	5.36805	5.67418	5.28779	5.47343	4.77781	4.86967	4.53452	5.89287	5.3794	5.36382	4.66969	5.58316	5.45889	6.20113	5.25228	5.1967	4.87522	4.86524	4.83583	5.88199	5.25479	5.26431	5.73189	5.66049	5.58693	5.78978	5.28356	5.18231
ce1ca4abaf1c4a0758f0ea4865797760	Bacteria	Gracilibacteria_(GN02)	GN02_[C-1]	GN02_[O-1]	GN02_[F-1]	GN02_[G-1]	GN02_[G-1] sp._oral_taxon_872	2.86368	0	0	2.65956	0	0	2.7043	2.78131	2.97916	3.03747	0	2.53306	2.7906	0	2.59394	2.08059	0	0	2.51229	0	2.7949	2.45135	2.83311	0	1.8863	2.64281	2.84693	2.45547	0	0	2.33623	0	2.78007	2.21862	0	2.49551	2.16833	0	0	2.32027	2.63908	0
cf47f86fbc2f169aaf8cac7ffa1d1f84	Bacteria	SR1	SR1_[C-1]	SR1_[O-1]	SR1_[F-1]	SR1_[G-1]	SR1_[G-1] sp._oral_taxon_875	3.11386	0	1.92991	3.84477	2.49498	1.79413	3.74207	0	1.92101	3.38855	1.52098	1.79176	0	1.90091	1.94826	2.85024	1.75289	1.76203	3.56002	1.3215	2.14792	0	1.90327	2.05577	3.03416	1.83004	1.81903	3.15098	2.13381	2.92371	3.90201	2.43909	2.83269	3.78562	1.35372	1.69583	3.77841	1.9086	2.50543	3.7336	1.55696	0
cfc407c43b5863868c157898dc94ceb1	Bacteria	Actinobacteria	Actinobacteria	Actinomycetales	Actinomycetaceae	Actinomyces	Actinomyces sp.	4.29888	3.50932	4.13336	3.52269	2.96706	3.60631	0	3.10337	3.00884	3.42699	3.58882	4.06453	3.21519	3.56086	3.94781	2.99214	3.83248	3.98677	0	2.72731	2.99924	3.46674	3.58044	3.66114	4.3261	3.96905	3.95778	3.03616	3.81464	3.77386	0	2.28891	2.97994	0	3.92189	3.89896	3.07202	3.35436	3.29121	3.24303	3.95352	3.80663
d0ed330c4f2403d10b3dc1152d8a90f1	Bacteria	Firmicutes	Bacilli	Lactobacillales	Streptococcaceae	Streptococcus	Streptococcus mutans	4.01443	3.74388	3.63196	4.97604	3.38001	3.23579	4.36789	3.15069	2.97916	4.52705	3.75788	3.38393	4.62507	3.6421	3.77206	4.75289	3.68388	3.76427	4.04436	3.06545	3.06897	4.50512	3.4798	3.58465	4.00921	3.90573	3.80957	4.61541	3.74689	3.54719	3.90201	2.84105	2.63945	4.05438	3.23278	3.64595	4.48476	3.31498	3.65817	4.62328	3.57373	3.47101
d2d02986e1755e62523bcb0df24e0653	Bacteria	Proteobacteria	Betaproteobacteria	Neisseriales	Neisseriaceae	Kingella	Kingella sp._oral_taxon_012	0	4.36466	4.0406	0	3.97544	4.0849	0	4.17402	4.33488	0	4.06236	4.21025	0	3.83413	4.43925	0	4.11382	4.11807	0	4.57674	4.24423	0	4.04233	4.31013	0	4.20827	4.40787	0	3.94127	4.28694	0	4.43567	4.28537	0	3.95121	4.22937	0	4.34206	4.11293	0	4.18445	4.05238
d2dc4868e1a63b29e189807b7627f78c	Bacteria	Spirochaetes	Spirochaetia	Spirochaetales	Spirochaetaceae	Treponema	Treponema sp._oral_taxon_237	0	2.91337	0	0	2.7207	2.21086	0	3.17378	2.75226	0	2.68315	2.8113	0	2.4979	2.98977	0	2.41207	2.563	0	2.78074	2.38512	0	2.54507	2.45003	0	3.02298	2.43956	0	2.58554	2.57822	0	3.06551	3.11354	0	3.27975	3.00699	0	2.23833	2.50543	0	2.41492	2.35817
d4baae40b78f68a18b0f134c4ab446d0	Bacteria	Actinobacteria	Actinobacteria	Actinomycetales	Actinomycetaceae	Actinomyces	Actinomyces sp._oral_taxon_448	6.62726	4.341	4.96036	4.97604	4.04861	4.67443	4.47653	4.78178	4.94655	4.76319	4.60723	4.74712	4.52265	4.12159	4.56904	4.35777	4.61025	4.66078	4.7558	4.81948	4.8104	5.08241	4.81992	4.58344	6.57305	4.70881	4.60811	4.88462	4.5602	4.91104	4.35748	4.19298	4.446	4.48727	4.76212	4.97247	4.18552	4.49087	4.50397	4.76566	4.6122	4.78646
d55023225282249caee7ca54a29212da	Bacteria	Bacteroidetes	Bacteroidia	Bacteroidales	Prevotellaceae	Alloprevotella	Alloprevotella sp._oral_taxon_473	3.85562	0	0	3.24499	0	0	3.52313	0	0	3.58831	0	0	3.4114	0	0	3.46755	0	0	3.73516	0	0	3.44576	0	0	3.78295	0	0	3.43099	0	0	3.44619	0	0	3.63944	0	0	3.02323	0	0	3.48868	0	0
d558816d3a8f3a71c3558ed45506dc20	Bacteria	Bacteroidetes	Bacteroidia	Bacteroidales	Porphyromonadaceae	Porphyromonas	Porphyromonas sp._oral_taxon_930	0	3.91387	4.09434	0	3.85823	4.7386	0	4.06709	4.44756	0	4.28626	4.15593	0	4.28227	3.85585	0	3.74517	3.63867	0	4.14907	4.51799	0	4.40269	3.86895	0	3.69715	4.23462	0	4.70111	4.13192	0	4.13912	4.03893	0	3.55266	3.97431	0	3.60354	4.362	0	4.56744	3.74217
d5f383d95907f1d9473d46a8f670c1f4	Bacteria	Firmicutes	Clostridia	Clostridiales	Lachnospiraceae_[XIV]	Lachnoanaerobaculum	Lachnoanaerobaculum sp.	5.75861	6.12631	6.07704	5.86316	5.81346	5.77773	6.34826	5.97499	6.11605	5.98848	5.47186	5.59492	5.97105	5.80287	5.83867	5.89504	6.00991	5.76817	6.19181	5.91517	5.98117	6.08151	5.69886	5.87283	6.12268	6.03177	6.2829	6.21703	5.78289	5.70631	6.39396	6.32574	6.07073	5.94559	5.99662	5.88437	6.04761	5.99551	5.87871	5.53029	5.62233	5.86597
d6f711d97e7913fc51ed97aab645e5bb	Bacteria	Proteobacteria	Gammaproteobacteria	Pasteurellales	Pasteurellaceae	Aggregatibacter	Aggregatibacter aphrophilus	5.89108	4.68901	4.74207	4.9086	4.70573	4.76194	4.95463	4.82618	5.05724	5.2918	4.64005	4.92005	4.95899	4.74636	4.70327	5.11539	4.90697	4.71019	5.06104	4.56155	4.82391	5.21231	4.67267	4.70887	6.64997	4.72358	4.59307	5.03572	4.79635	4.51582	4.87522	4.85859	4.65038	5.08986	4.52925	4.68908	5.0079	4.87631	4.86142	5.22603	4.81724	4.79443
d74cee4c4398c89491157c7f6506a778	Bacteria	Firmicutes	Negativicutes	Selenomonadales	Veillonellaceae	Veillonella	Veillonella parvula	8.70841	8.8089	8.49161	9.49901	8.80937	8.76949	9.66377	8.6722	8.77116	9.73132	8.93158	8.98551	9.64828	8.60219	8.3949	9.93353	8.84988	9.05006	9.4515	8.44222	8.53059	9.64163	8.58935	8.72241	8.89157	8.54208	8.73353	9.97172	8.70058	9.0975	9.66028	8.73065	8.99054	9.52138	8.92639	8.80002	9.52316	8.64528	8.63537	9.39992	8.95331	8.59892
d7618d136f325e1e95c52f2588bd89d5	Bacteria	Bacteroidetes	Bacteroidia	Bacteroidales	Prevotellaceae	Prevotella	Prevotella sp._oral_taxon_317	0	5.17719	5.8654	0	4.9982	5.10398	0	5.36178	5.39738	0	5.46577	5.34109	0	5.35967	5.83867	0	5.14729	5.22418	0	5.61032	5.31494	0	5.15626	5.25696	0	5.48693	5.1086	0	4.92453	5.13169	0	5.31233	5.0286	0	5.3459	5.71457	0	5.20194	5.24794	0	5.18627	5.48277
d8009096d67cd7b4ce2853718bb17013	Bacteria	Firmicutes	Bacilli	Bacillales	GePEllaceae	GePElla	GePElla morbillorum	7.20959	8.29593	8.13411	7.6691	7.81171	7.96569	7.75788	8.32689	8.57675	7.21944	7.94661	7.83689	7.78142	8.43956	8.43971	7.73336	7.95055	7.87505	7.96955	8.64539	8.6029	7.42182	7.73903	7.77542	7.92267	8.53216	8.58756	7.5037	7.8912	7.79365	8.13922	8.57558	8.72815	7.04145	7.8552	7.89822	7.55286	8.51121	8.51307	7.56018	7.9233	7.67994
d886b86f4ff56ae4b99611909a1ac5cb	Bacteria	Firmicutes	Negativicutes	Selenomonadales	Veillonellaceae	Selenomonas	Selenomonas sp.	5.89108	5.22321	4.582	5.838	4.29904	4.58998	5.82902	4.91108	5.26217	6.32252	4.99334	4.60026	5.98267	4.80398	4.40257	6.35963	4.7955	4.57195	6.08705	4.99365	5.12064	5.98301	4.96101	4.64124	5.59351	4.55221	4.83593	5.66123	5.21516	4.887	6.09796	4.8452	5.01728	5.89816	5.0121	5.03011	6.13056	4.53439	4.48583	5.85096	5.1684	5.1454
d94597702ff86ae7b80f772ace2c1ff0	Bacteria	Bacteroidetes	Bacteroidia	Bacteroidales	Prevotellaceae	Alloprevotella	Alloprevotella sp._oral_taxon_308	3.67714	0	0	3.3706	0	0	3.34353	0	0	3.38855	0	3.47549	3.38828	3.30554	0	4.13107	3.04447	3.11749	3.56002	0	0	3.92656	0	3.08968	3.87422	0	0	3.74066	0	3.4356	3.40593	3.04223	0	0	3.64526	0	3.33444	3.10009	3.54006	3.21848	3.15684	3.21013
d94e9bad6e3fd9bdadf0172a713a98d3	Bacteria	Bacteroidetes	Flavobacteriia	Flavobacteriales	Flavobacteriaceae	Capnocytophaga	Capnocytophaga sp._oral_taxon_336	0	3.03631	0	0	0	0	0	3.15069	2.64291	0	0	0	0	3.24441	0	0	3.01988	2.76352	0	0	0	0	2.80009	3.03323	0	2.70365	2.74179	0	2.6611	2.89988	0	0	2.75302	0	0	2.85579	0	3.00429	3.01581	0	2.80248	2.8614
d9897981218020b15cb1df2b7e6f1079	Bacteria	Firmicutes	Clostridia	Clostridiales	Lachnospiraceae_[XIV]	Lachnoanaerobaculum	Lachnoanaerobaculum saburreum	4.90416	5.69849	5.57538	5.07163	5.57011	5.0096	5.09189	5.18555	5.58644	4.91288	5.50194	5.4758	4.85323	5.41619	5.50843	4.89218	5.20841	5.48969	5.09064	5.80665	5.72089	5.35418	5.3738	5.48452	5.04452	5.77255	5.74053	5.41235	5.16413	5.33196	5.6409	5.87694	5.54851	4.90225	5.5417	5.55191	4.73247	5.78823	5.58267	5.02124	4.89899	5.33762
d9a610daf5a3ad8c150a5d811dab8bb6	Bacteria	Actinobacteria	Actinobacteria	Actinomycetales	Micrococcaceae	Rothia	Rothia sp.	2.31662	0	0	2.69201	0	0	2.5471	0	0	2.50224	0	0	3.13413	0	0	3.82453	0	0	2.9854	0	0	2.61064	0	0	2.50451	0	0	3.68076	0	4.15223	2.95413	0	0	2.9958	0	0	3.48614	0	0	4.13882	0	0
db798b38ff6900c53fa07a7d267f7d2e	Bacteria	Proteobacteria	Gammaproteobacteria	Pasteurellales	Pasteurellaceae	Haemophilus	Haemophilus sp.	11.3316	10.5891	10.4763	10.7269	10.548	10.4671	10.3715	10.4747	10.5688	10.6072	10.5513	10.5376	10.7343	10.3669	10.4225	10.7703	10.4693	10.4562	10.4943	10.381	10.379	10.5364	10.3392	10.4217	11.8445	10.4274	10.6098	10.6066	10.5252	10.629	10.4591	10.3965	10.4806	10.4907	10.4093	10.5111	10.5418	10.5065	10.5609	10.6557	10.6688	10.5265
dbe12b98f61e61ebf5889d32310deedd	Bacteria	Firmicutes	NA	NA	NA	NA	NA	0	1.66808	2.69253	0	0	0	0	2.24046	2.20369	0	2.5513	2.27213	0	1.95278	0	0	1.69194	1.53018	0	1.64337	1.57528	0	1.63029	2.2333	0	0	2.22226	0	2.6611	2.27897	0	2.12127	1.41066	0	2.14487	1.89513	0	0.868949	1.93933	0	1.48177	1.90745
ddf6a5bb953b30a0d7428b6705aab5fb	Bacteria	Fusobacteria	Fusobacteriia	Fusobacteriales	Fusobacteriaceae	Fusobacterium	Fusobacterium nucleatum_subsp._vincentii	0	2.88093	3.2374	0	2.75025	3.27959	0	2.95131	2.82081	0	3.11544	2.97084	0	3.09082	2.93945	0	2.94349	3.11749	0	3.04376	2.76719	0	3.2788	3.144	0	3.04666	3.33663	0	3.07433	3.12212	0	3.33829	3.19619	0	3.2087	2.82355	0	3.27448	2.96433	0	3.20438	3.34646
de84c447c9fc9b9db3abfbd14075b63c	Bacteria	Bacteroidetes	Flavobacteriia	Flavobacteriales	Flavobacteriaceae	Capnocytophaga	Capnocytophaga sputigena	5.20898	5.54129	5.52246	6.05315	5.58248	5.67489	6.2998	5.79309	5.65376	6.18911	5.52555	5.70495	6.30312	5.75254	5.64423	6.45464	5.65017	5.70691	6.11324	5.76748	5.42541	6.12175	5.56279	5.68713	5.57186	5.2927	5.48356	6.75069	5.65011	5.79295	5.85043	5.71336	5.58732	6.07919	5.42116	5.49675	5.92018	5.78823	5.59964	5.87472	5.44565	5.45287
df1e91e03ad1d6924aaae6e5855c7389	Bacteria	Firmicutes	Negativicutes	Selenomonadales	Veillonellaceae	Selenomonas	Selenomonas dianae	5.7708	6.96355	7.02713	5.99256	6.77923	6.49643	6.21609	7.21793	7.36144	6.14655	6.7543	6.81717	6.33973	7.00327	7.01706	6.20788	7.20498	6.77988	6.28693	7.25431	7.27403	6.1769	6.87919	6.94322	6.05016	7.01921	7.23417	5.8801	7.22827	7.01711	6.54064	6.88438	7.3703	5.91811	6.86912	6.69409	6.2937	7.17086	7.09901	5.96236	7.35366	6.9351
e0bd78bca84b676aabfa6cfd6dd4cab9	Bacteria	Actinobacteria	Actinobacteria	Bifidobacteriales	Bifidobacteriaceae	Scardovia	Scardovia wiggsiae	4.37539	3.76181	3.63196	5.42533	4.405	4.6662	5.00991	3.86911	3.73282	4.47297	3.94466	3.86226	4.3054	3.84789	3.55528	5.59111	4.62663	4.75795	5.54865	4.52287	4.65279	4.8939	3.89378	4.03146	4.20475	3.39909	3.45777	5.55681	4.02945	4.63609	5.24406	4.60415	4.16741	4.54999	4.06286	4.17929	4.46663	3.68303	3.59187	5.29223	4.76271	4.59899
e179e77f2e9fd558c7e8eb1473e2ed77	Bacteria	Spirochaetes	Spirochaetia	Spirochaetales	Spirochaetaceae	Treponema	Treponema sp._oral_taxon_237	0	2.59119	3.00464	2.40931	2.86272	3.07111	0	3.24091	3.5018	0	2.40618	2.72438	0	2.09808	2.3842	1.85148	3.04447	2.81605	0	2.83227	3.09149	0	2.46308	2.87092	1.48435	2.37002	3.16424	0	2.86659	2.92371	0	2.89403	3.19619	0	3.18422	2.57512	0	2.87484	3.04088	0	2.60406	2.63161
e1a835a25f9766b114ef9e679711aec3	Bacteria	Bacteroidetes	Flavobacteriia	Flavobacteriales	Flavobacteriaceae	Capnocytophaga	Capnocytophaga gingivalis	4.08121	0	0	0	0	0	3.02366	0	0	0	0	0	3.10607	0	0	3.05818	0	3.0533	3.21775	0	0	3.33602	0	0	3.76399	0	0	3.66539	0	0	0	3.08843	3.27436	3.21811	0	0	0	0	0	3.35989	3.31681	3.34646
e3ca819b7769f3388ec8158ac76414c2	Bacteria	Actinobacteria	Actinobacteria	Actinomycetales	Micrococcaceae	Rothia	Rothia aeria	7.15172	7.37521	7.42462	7.02005	7.57219	7.61987	6.30717	6.89912	6.90314	7.24655	7.54006	7.76703	7.03772	7.47287	7.46458	7.14209	7.89417	7.68251	6.73594	7.02442	6.851	6.75839	7.59128	7.71839	7.1179	7.58488	7.49601	7.03112	7.48243	7.59835	6.27046	6.88275	7.08458	6.78966	7.47604	7.6634	6.8235	7.32503	7.5825	7.04975	7.46399	7.4483
e4c44d251abeab0a0c06391d87602368	Bacteria	Fusobacteria	Fusobacteriia	Fusobacteriales	Fusobacteriaceae	Fusobacterium	Fusobacterium nucleatum_subsp._vincentii	4.46814	4.75315	4.83969	4.86656	4.67525	5.00309	3.96978	4.81888	5.24979	3.71797	4.75441	4.73975	4.42381	4.51575	4.86028	3.54637	4.72879	4.38469	3.94415	4.99365	4.74799	0	4.49841	4.64752	4.23261	5.03897	4.48319	3.50194	4.90912	4.6717	3.94479	4.77631	4.76989	3.83684	4.63239	4.53832	4.40132	4.71923	4.65773	3.71617	4.62972	4.41482
e6d716f35fb1818bc310402242af5720	Bacteria	Bacteroidetes	Flavobacteriia	Flavobacteriales	Flavobacteriaceae	Capnocytophaga	Capnocytophaga sp.	2.92315	0	0	3.32993	0	0	3.47156	0	0	3.6707	0	0	2.64217	0	0	3.27734	0	0	3.82242	0	0	3.46674	0	0	2.54951	0	0	3.31757	0	0	2.80729	0	0	3.24363	0	0	3.07202	0	0	3.06168	0	0
e828aaf7460db9f97d2756a7a7111537	Bacteria	Spirochaetes	Spirochaetia	Spirochaetales	Spirochaetaceae	Treponema	Treponema sp._oral_taxon_951	0	2.59119	3.2374	1.44619	2.88952	3.27959	0	3.02934	2.78694	0	2.80396	3.06818	0	3.22345	2.56103	0	3.09242	2.62319	0	2.75427	2.68074	0	3.3716	3.35829	1.38853	2.99891	3.01429	0	2.80129	2.66561	0	3.04223	2.95642	0	3.10817	3.44869	0	2.9539	3.27017	0	2.89232	3.34646
e8e7bce7935e0fe50e8df3acf4da9430	Bacteria	Proteobacteria	Epsilonproteobacteria	Campylobacterales	Campylobacteraceae	Campylobacter	Campylobacter curvus	0	0	0	0	2.14068	2.2554	0	0	0	3.58831	1.99703	0	3.7383	2.42631	0	3.78608	2.44938	0	0	0	0	3.71489	0	0	0	0	1.81903	3.90673	0	0	0	0	0	3.65854	0	0	3.41228	2.01074	0	3.42572	2.28826	0
ea19aee299dfdfd1f625e3235bc31d7e	Bacteria	Firmicutes	Negativicutes	Selenomonadales	Veillonellaceae	Veillonellaceae_[G-1]	Veillonellaceae_[G-1] sp._oral_taxon_155	1.58054	0	2.46668	1.19765	2.2687	2.5338	2.03391	2.40561	2.88625	1.575	2.2448	2.27213	1.9542	2.5661	2.65758	1.94753	2.89022	2.70902	2.15696	2.55399	2.82208	1.89277	1.96415	3.03323	1.17539	2.57929	2.84693	1.39554	2.69745	2.97022	1.40595	2.5751	2.45033	1.58176	2.68816	2.01418	2.16833	2.43486	2.22831	1.18787	2.92106	2.48175
ed0bec988196244d5a9ec9299fb933cb	Bacteria	Proteobacteria	Gammaproteobacteria	Cardiobacteriales	Cardiobacteriaceae	Cardiobacterium	Cardiobacterium hominis	4.19415	6.25214	6.44338	5.24022	6.08676	6.09516	4.92299	5.68474	6.10234	5.73638	6.51866	6.73988	5.52841	6.42238	6.26111	5.16619	6.31793	6.09213	4.56656	6.04095	6.28942	5.32575	6.67583	6.5342	4.55299	6.34272	6.26404	4.78856	6.71316	6.64841	5.07461	6.15716	6.17121	4.94177	6.43568	6.46248	5.42895	6.59158	6.66951	5.0563	6.7038	6.34973
eedc4d1c737c96e649faf4b4457608fe	Bacteria	Bacteroidetes	Bacteroidia	Bacteroidales	Prevotellaceae	Prevotella	Prevotella veroralis	5.33474	3.53039	3.835	4.70899	4.49502	4.71487	4.89716	4.0296	4.07909	5.10885	4.45565	4.71742	5.16344	4.48965	4.23536	5.10501	4.03011	4.63908	5.01856	4.53847	3.94369	4.71257	4.52895	4.57688	4.59652	3.9566	3.91005	5.16704	4.77099	4.95795	5.08101	4.19298	4.21774	5.43825	4.49979	4.44604	4.97621	4.15397	4.45819	4.98531	4.62972	4.26229
ef6658fab4e53c7fd90accfb99e9c6ef	Bacteria	Firmicutes	Clostridia	Clostridiales	Lachnospiraceae_[XIV]	Lachnoanaerobaculum	Lachnoanaerobaculum saburreum	0	3.92981	3.59516	3.64376	3.54081	3.76878	3.18178	3.55416	3.54297	3.28773	3.90919	3.764	3.5636	4.14407	3.48685	3.57672	3.95427	3.90427	3.52577	3.5692	3.70173	4.11111	3.65619	4.02183	3.42072	3.60448	4.09218	3.79817	3.3272	3.60728	3.91641	3.9889	3.86035	3.85351	4.00811	3.71787	3.76364	3.93764	3.82619	3.08902	3.76027	3.65732
ef87ff21a800340b875ae1506ae587d3	Bacteria	Bacteroidetes	Bacteroidia	Bacteroidales	Porphyromonadaceae	Tannerella	Tannerella sp.	4.45813	3.68872	0	3.77074	3.2619	0	3.57292	3.21888	3.27628	3.89293	3.17638	2.86646	4.14916	3.59391	3.01429	4.22031	0	2.91568	3.86415	2.75427	3.41084	4.09772	3.2788	3.35829	4.27342	3.34283	2.65758	4.01984	3.15495	3.08032	3.57887	2.60719	3.23581	4.36467	2.68816	3.00699	3.60693	3.5871	3.24881	3.68066	3.35944	3.25702
f07b251b6b5c15df81744ecf37f96d89	Bacteria	Fusobacteria	Fusobacteriia	Fusobacteriales	Leptotrichiaceae	Leptotrichia	Leptotrichia sp._oral_taxon_392	5.28461	5.62203	5.60808	5.84162	5.75636	5.43938	5.55943	5.62316	5.83869	5.61677	5.47793	5.74598	5.54418	5.43911	5.5593	5.33553	5.63405	5.61726	5.36706	5.64675	5.47763	5.70259	5.53296	5.80702	4.93007	5.53794	5.72682	5.25181	5.64081	5.85313	5.73328	5.76049	5.77044	5.75462	5.40536	5.39072	5.24973	5.74443	5.53053	5.53029	5.71962	5.5455
f0ee03795be6ff40d8ea3c537ec66c13	Bacteria	Bacteroidetes	Bacteroidia	Bacteroidales	Prevotellaceae	Prevotella	Prevotella veroralis	0	3.89774	3.89679	0	4.16287	4.50951	0	3.07911	0	0	4.06236	4.30316	0	4.23067	4.43925	0	4.23628	4.71711	0	3.06545	0	0	4.25216	3.87966	0	4.22912	4.17529	0	3.86344	4.376	0	2.97003	0	0	3.89197	3.92958	0	4.21943	4.26959	0	4.12392	4.30754
f1abec8b0c93e8b3341d5afd901b6daa	Bacteria	Bacteroidetes	Flavobacteriia	Flavobacteriales	Flavobacteriaceae	Capnocytophaga	Capnocytophaga sp._oral_taxon_336	0	3.46623	4.30271	2.7548	3.9502	4.06	0	3.96489	3.99259	0	3.99629	4.19955	0	4.07553	4.35537	0	3.68388	4.15931	0	4.18914	4.07378	0	4.07029	4.14237	0	4.18712	3.94599	0	4.08538	3.91131	0	4.19298	4.08304	0	3.92189	3.94464	0	4.10863	4.26959	0	4.09898	4.07872
f20ed075b9042a6b0159dfdabc9832ba	Bacteria	Bacteroidetes	Bacteroidia	Bacteroidales	Prevotellaceae	Alloprevotella	Alloprevotella sp._oral_taxon_912	4.781	0	3.08647	5.00216	2.99201	0	4.36789	3.15069	0	4.85062	3.29106	0	4.85323	0	2.80539	4.73954	3.11582	3.69585	4.79229	0	0	4.85464	3.43749	3.27959	5.22179	0	3.47428	4.72326	0	3.01527	4.57282	2.94514	2.66869	5.05424	3.60893	0	4.84902	0	3.08975	4.79916	3.00401	2.79939
f2fe190946bb9753f72051ab2cbda077	Bacteria	Firmicutes	Negativicutes	Selenomonadales	Veillonellaceae	Veillonella	Veillonella sp._oral_taxon_780	5.73806	5.60723	5.24802	6.31777	5.82391	5.73904	6.44056	5.4112	5.58151	6.40907	5.84003	6.02285	6.53654	5.3976	5.1858	6.9159	5.56775	5.77813	6.30472	5.08676	5.30052	6.63639	5.43958	5.56636	6.04624	5.30747	5.72337	6.63906	5.80388	5.92868	6.54991	5.56195	5.49238	6.56257	5.66625	5.60503	6.34174	5.52466	5.66962	6.46848	5.75995	5.34849
f41abadd1c5397af9f985f70be967609	Bacteria	Bacteroidetes	Bacteroidia	Bacteroidales	Porphyromonadaceae	Tannerella	Tannerella sp.	0	3.70734	3.94146	0	3.62296	3.51765	0	4.13925	2.75226	0	3.56623	3.91555	0	3.90167	3.52147	0	4.01774	3.97527	0	3.83222	3.98035	0	3.69262	3.76878	0	3.96905	3.67325	0	4.15237	3.62192	0	3.79357	3.91018	0	3.60893	3.6086	0	3.95054	4.07703	0	3.85269	3.91294
f579ddd8d7c6a3d812ca33d72110f0d6	Bacteria	Proteobacteria	Gammaproteobacteria	Pasteurellales	Pasteurellaceae	Haemophilus	Haemophilus sp.	10.2269	7.07171	7.21775	9.31526	7.43337	7.18873	8.9063	7.24952	7.25862	9.26947	7.35636	7.35571	9.22805	7.12272	7.21513	9.63014	7.27419	7.25086	9.06575	7.11693	6.97879	9.19121	7.26216	7.26969	10.876	7.17369	7.3291	9.24654	7.5842	7.46566	9.01227	7.19532	7.26054	9.22122	7.25437	7.45032	9.03303	7.17911	7.24368	9.30362	7.56534	7.25106
f57ed83a9b7d710ae899f2184e4e25e5	Bacteria	Gracilibacteria_(GN02)	GN02_[C-1]	GN02_[O-1]	GN02_[F-1]	GN02_[G-1]	GN02_[G-1] sp._oral_taxon_872	0	3.59181	2.88777	0	3.2619	3.46171	0	3.85489	3.73282	0	3.44761	3.47549	0	3.54405	3.218	0	3.53565	3.3667	0	3.83222	3.25998	0	3.41586	3.08968	0	3.48825	3.20437	0	2.92905	3.14257	0	3.41281	3.53474	0	2.85255	3.22012	0	3.37366	3.22713	0	2.94924	3.16167
f69ae44fbdec1bd921518da9e67429ea	Bacteria	Fusobacteria	Fusobacteriia	Fusobacteriales	Leptotrichiaceae	Leptotrichia	Leptotrichia sp.	0	4.20346	3.75384	0	3.71574	3.75334	3.62106	0	3.86854	4.16719	3.8165	3.51055	3.94252	3.84789	3.58831	3.54637	3.35084	4.15931	3.19613	3.42561	4.27407	0	0	3.75721	0	4.08792	4.2634	0	3.92604	3.76069	0	4.37173	0	0	4.08947	4.08725	0	3.82998	4.00243	3.1935	3.4608	3.94192
f73fc860928f12b119f503123ee6305f	Bacteria	Spirochaetes	Spirochaetia	Spirochaetales	Spirochaetaceae	Treponema	Treponema socranskii	3.327	0	0	3.41015	0	0	3.58915	0	0	3.30846	0	0	3.07745	0	0	3.43478	0	0	3.17418	0	0	3.48742	0	0	3.09613	0	0	3.61827	0	0	3.25544	0	0	3.16566	0	0	3.3543	0	0	3.468	0	0
f744f2cd6538aa73d0f2ba2a099cd3a0	Bacteria	Bacteroidetes	Flavobacteriia	Flavobacteriales	Flavobacteriaceae	Bergeyella	Bergeyella sp._oral_taxon_907	6.86188	0	0	5.42533	0	0	5.67033	0	0	5.45414	0	0	5.49634	0	0	5.64224	0	0	5.4921	0	0	5.50378	0	0	6.60538	0	0	5.31228	0	0	5.30554	0	0	5.45474	0	0	5.10486	0	0	5.35553	0	0
f780b1e04651700720b846fbf91177e0	Bacteria	Actinobacteria	Actinobacteria	Actinomycetales	Actinomycetaceae	Actinobaculum	Actinobaculum sp._oral_taxon_848	3.00799	2.70677	3.41683	3.15473	2.91584	3.02038	2.08056	2.05392	2.60454	3.01241	2.87922	3.38393	3.16166	3.15866	3.60455	3.01449	2.83491	3.43546	1.85973	2.04385	2.42112	3.16685	3.17961	2.87092	2.67666	3.15954	2.99154	2.88511	3.56214	3.50042	1.48538	2.5087	2.27128	3.1387	3.05515	3.22012	2.8382	3.31498	2.91095	3.29092	2.80248	3.16167
fa71cde795247a56cb256d2951f68ba4	Bacteria	Bacteroidetes	Flavobacteriia	Flavobacteriales	Flavobacteriaceae	Capnocytophaga	Capnocytophaga haemolytica	5.22678	0	0	4.32003	0	0	4.28068	0	0	4.4072	0	0	4.7391	0	0	4.28609	0	0	4.66428	0	0	4.01468	0	0	5.22873	0	0	4.94315	0	0	4.4789	0	0	4.46574	0	0	4.04596	0	0	4.27602	0	0
fa763a90e05424768922226c13e6c071	Bacteria	Bacteroidetes	Bacteroidia	Bacteroidales	Prevotellaceae	Prevotella	Prevotella sp.	0	3.63136	4.09434	0	3.71574	3.9148	0	4.06709	3.91632	0	3.96208	3.92857	0	3.87503	3.77206	0	3.73009	3.75085	0	3.75422	4.0161	0	3.59975	4.09719	0	4.02971	3.52269	0	3.12857	3.76069	0	3.73669	4.14677	0	4.03574	3.88341	0	3.63586	4.01513	0	3.66152	3.65732
fa935f311315a511155c3810861bacf9	Bacteria	Bacteroidetes	Bacteroidia	Bacteroidales	Prevotellaceae	Prevotella	Prevotella oulorum	4.14504	3.68872	4.05422	3.08313	4.20615	3.98262	3.60519	4.5805	4.32311	3.28773	3.85429	4.22088	0	4.11021	4.06979	2.54713	4.35898	4.29502	3.43638	4.29394	3.90608	0	4.1898	3.87966	3.21263	4.08792	3.91005	0	3.91064	4.07985	3.16182	4.45343	4.16741	0	4.04936	4.32459	0	4.10863	4.11293	2.94679	4.32013	3.83781
fadc25462c2684e507d3ed71f43f45b0	Bacteria	Proteobacteria	Epsilonproteobacteria	Campylobacterales	Campylobacteraceae	Campylobacter	Campylobacter curvus	4.87434	5.5721	5.46752	5.71707	5.50661	5.64171	4.63338	5.23029	5.5716	5.93281	5.58296	5.57849	5.9942	5.85492	5.30982	6.041	5.65017	5.54519	4.82787	5.12342	5.07617	5.78425	5.57748	5.47748	4.95537	5.63484	5.36022	6.03763	5.67767	5.24479	4.6351	5.29273	5.16311	5.54989	5.5174	5.45527	5.56724	5.52897	5.75919	5.66359	5.60028	5.1944
fadca140efaad1dd7bd34b725a58bad0	Bacteria	SR1	SR1_[C-1]	SR1_[O-1]	SR1_[F-1]	SR1_[G-1]	SR1_[G-1] sp._oral_taxon_874	3.79324	5.02961	4.63735	4.53207	4.85597	4.65793	4.63338	4.88333	5.06432	4.44515	4.59611	4.9459	4.38929	4.61568	4.80514	4.16144	4.65884	4.90461	4.81374	5.06539	4.83062	4.333	4.32359	4.8298	3.85642	4.92223	4.92267	3.91975	4.66486	4.7404	4.59089	5.01029	5.13719	4.29312	4.74548	4.72443	4.19656	4.97437	4.9567	4.49627	4.6384	4.62603
fb17b2f2cd2a0cfc3e997abda5fb891e	Bacteria	Proteobacteria	Gammaproteobacteria	Pasteurellales	Pasteurellaceae	Haemophilus	Haemophilus sp.	5.59912	3.00654	0	4.94271	2.65973	2.70417	4.63338	2.36606	2.09717	5.07899	2.84208	2.66338	4.91922	2.5661	2.59394	5.14608	2.65498	2.36571	4.97479	2.90627	3.02286	4.98397	2.65993	2.63842	6.5344	2.25277	2.4728	4.80969	2.83431	2.85101	5.16785	2.60719	2.57912	4.91819	2.46245	0	4.74004	2.70241	2.93789	4.92589	3.00401	2.3145
fb2d688ead72212881615dcbab825f27	Bacteria	Fusobacteria	Fusobacteriia	Fusobacteriales	Leptotrichiaceae	Leptotrichia	Leptotrichia sp._oral_taxon_215	3.64218	5.66554	5.05148	3.3706	5.25679	5.18681	3.65227	5.28433	5.53125	3.03747	5.30448	5.24027	3.4114	5.2756	5.46017	3.25873	5.1244	5.29528	3.01039	5.37434	5.31972	3.06046	5.25092	5.18105	3.72529	5.5169	5.22045	3.44906	5.29441	5.37581	3.82775	5.4156	5.32339	2.90273	5.08002	4.79263	2.94682	5.40315	5.32649	3.33727	4.90619	5.06203
fb81574d887fa68041a84122487a0e47	Bacteria	Firmicutes	Negativicutes	Selenomonadales	Veillonellaceae	Veillonella	Veillonella parvula	0	4.69835	4.34766	3.70865	5.04067	4.491	0	4.56312	4.35813	4.06121	4.51585	5.02682	4.07871	4.50711	4.21436	4.0028	4.44462	4.90461	0	3.96511	4.29362	3.80002	4.44602	4.50259	0	4.22912	4.42495	4.35294	4.69213	4.92291	3.70037	3.77956	4.56742	3.83684	4.94081	4.65284	3.65576	4.32234	4.44885	4.50644	4.85497	4.49525
fcf80768f0672327815f732c66cff9c9	Bacteria	Firmicutes	Negativicutes	Selenomonadales	Veillonellaceae	PEgasphaera	PEgasphaera micronuciformis	1.90939	2.42111	2.29372	2.28717	2.49498	3.144	2.73379	1.83962	2.64291	2.67187	2.45619	2.53306	2.51988	2.42631	2.0934	2.74723	1.97381	2.36571	2.40329	1.75438	2.05932	3.26593	2.80009	2.56067	1.81438	1.31004	1.65498	3.05987	1.9043	2.12304	1.94481	2.16504	2.11009	2.54034	2.37862	2.49551	2.62589	1.85468	1.82853	2.22488	2.0488	2.5207
[truncated: 5 more columns]

## Sheet: Table_S2.csv
Linear Mixed Effects Models (Axis.2 ~ Storage_Time_months + Condition + (1 | Sample))
Condition 1	Condition 2 (reference)	Estimate	Std. Error	df	t value	Pr(>|t|)	Significance
Storage_Time_months	NA	0.00046591	0.000641505	41.0135	0.726276	0.471795
PowerSoil/Bead solution	QIAmp/Bead solution	0.000550997	0.00404472	41	0.136226	0.892309
QIAmp/Ethanol	QIAmp/Bead solution	0.0114011	0.00414152	41.0116	2.75288	0.00876088	*
PowerSoil/Ethanol	PowerSoil/Bead solution	0.019279	0.00404472	41	4.76645	2.37e-05	**
QIAmp/Ethanol	PowerSoil/Ethanol	-0.00732688	0.00414152	41.0116	-1.76913	0.0843083
Formula: Shannon ~ Storage_Time_months + Condition + (1 | Sample)
Condition 1	Condition 2 (reference)	Estimate	Std. Error	df	t value	Pr(>|t|)	Significance
Storage_Time_months	NA	-0.00389309	0.00325759	41.0009	-1.19508	0.24
PowerSoil/Bead solution	QIAmp/Bead solution	-0.00468488	0.0205376	41.0004	-0.228112	0.8207
QIAmp/Ethanol	QIAmp/Bead solution	-0.0581196	0.0210306	41.0008	-2.76358	0.0085	**
PowerSoil/Ethanol	PowerSoil/Bead solution	-0.129323	0.0205376	41.0004	-6.29688	0	***
QIAmp/Ethanol	PowerSoil/Ethanol	0.0758884	0.0210306	41.0008	3.60848	0.0008	**

## Sheet: Table_S3
log2 fold change (MLE): PowerSoil/Bead solution vs QIAmp/Bead solution
OTU ID	baseMean	log2FoldChange	lfcSE	stat	pvalue	padj	Kingdom	Phylum	Class	Order	Family	Genus	Species
b069c8413c9eb478d4faa117c4372bd3	10.7034	29.8396	4.09462	7.04329	1.88e-12	5.26e-10	Bacteria	Firmicutes	Bacilli	Lactobacillales	Streptococcaceae	Streptococcus	Streptococcus sp.
log2 fold change (MLE): PowerSoil/Bead solution vs PowerSoil/Ethanol
OTU ID	baseMean	log2FoldChange	lfcSE	stat	pvalue	padj	Kingdom	Phylum	Class	Order	Family	Genus	Species
b069c8413c9eb478d4faa117c4372bd3	10.7034	30	4.09462	7.08246	1.42e-12	3.97e-10	Bacteria	Firmicutes	Bacilli	Lactobacillales	Streptococcaceae	Streptococcus	Streptococcus sp.
d9a610daf5a3ad8c150a5d811dab8bb6	20.048	-7.48362	1.32212	-4.90394	9.39e-07	0.000131507	Bacteria	Actinobacteria	Actinobacteria	Actinomycetales	Micrococcaceae	Rothia	Rothia sp.
log2 fold change (MLE): Qiagen/Bead_solution vs QIAmp/Ethanol
OTU ID	baseMean	log2FoldChange	lfcSE	stat	pvalue	padj	Kingdom	Phylum	Class	Order	Family	Genus	Species
7d7e19ce745f1adb99af3c3047099826	24.6854	23.2495	4.2071	5.28855	1.23e-07	1.73e-05	Bacteria	Proteobacteria	Gammaproteobacteria	Pasteurellales	Pasteurellaceae	Haemophilus	Haemophilus sp.
be1bac8c38e726214223a5ac13184ab7	34.4018	22.2629	2.2223	9.56796	1.09e-21	3.05e-19	Bacteria	Firmicutes	Bacilli	Lactobacillales	Streptococcaceae	Streptococcus	Streptococcus parasanguinis_II
log2 fold change (MLE): PowerSoil/Ethanol vs QIAmp/Ethanol
OTU ID	baseMean	log2FoldChange	lfcSE	stat	pvalue	padj	Kingdom	Phylum	Class	Order	Family	Genus	Species
be1bac8c38e726214223a5ac13184ab7	34.4018	22.1037	2.22232	9.49625	2.18e-21	6.09e-19	Bacteria	Firmicutes	Bacilli	Lactobacillales	Streptococcaceae	Streptococcus	Streptococcus parasanguinis_II
7d7e19ce745f1adb99af3c3047099826	24.6854	21.8648	4.20724	4.95925	7.08e-07	8.11e-05	Bacteria	Proteobacteria	Gammaproteobacteria	Pasteurellales	Pasteurellaceae	Haemophilus	Haemophilus sp.
d9a610daf5a3ad8c150a5d811dab8bb6	20.048	7.66159	1.35418	4.91929	8.69e-07	8.11e-05	Bacteria	Actinobacteria	Actinobacteria	Actinomycetales	Micrococcaceae	Rothia	Rothia sp.
