# Supplementary material for: Storage media and not extraction method has the biggest impact on recovery of bacteria from the oral microbiome
Source: Sci Rep. 2019 Oct 18;9:14968. doi: 10.1038/s41598-019-51448-7 (PMC6802381; doi:10.1038/s41598-019-51448-7)
Supplement: Supplementary file 3 — Supplementary Dataset 2 [file 41598_2019_51448_MOESM3_ESM.xlsx]

## Sheet: Table_S2_260219.csv
Linear Mixed Effects Models (Axis.2 ~ Storage_Time_months + Condition + (1 | Sample))
Condition 1	Condition 2 (reference)	Estimate	Std. Error	df	t value	Pr(>|t|)	Significance
Storage_Time_months	NA	0.00046591	0.000641505	41.0135	0.726276	0.471795
PowerSoil/Bead solution	QIAmp/Bead solution	0.000550997	0.00404472	41	0.136226	0.892309
QIAmp/Ethanol	QIAmp/Bead solution	0.0114011	0.00414152	41.0116	2.75288	0.00876088	*
PowerSoil/Ethanol	PowerSoil/Bead solution	0.019279	0.00404472	41	4.76645	2.37e-05	**
QIAmp/Ethanol	PowerSoil/Ethanol	-0.00732688	0.00414152	41.0116	-1.76913	0.0843083
Formula: Shannon ~ Storage_Time_months + Condition + (1 | Sample)
Condition 1	Condition 2 (reference)	Estimate	Std. Error	df	t value	Pr(>|t|)	Significance
Storage_Time_months	NA	-0.00389309	0.00325759	41.0009	-1.19508	0.24
PowerSoil/Bead solution	QIAmp/Bead solution	-0.00468488	0.0205376	41.0004	-0.228112	0.8207
QIAmp/Ethanol	QIAmp/Bead solution	-0.0581196	0.0210306	41.0008	-2.76358	0.0085	**
PowerSoil/Ethanol	PowerSoil/Bead solution	-0.129323	0.0205376	41.0004	-6.29688	0	***
QIAmp/Ethanol	PowerSoil/Ethanol	0.0758884	0.0210306	41.0008	3.60848	0.0008	**
