# Supplementary material for: Storage media and not extraction method has the biggest impact on recovery of bacteria from the oral microbiome
Source: Sci Rep. 2019 Oct 18;9:14968. doi: 10.1038/s41598-019-51448-7 (PMC6802381; doi:10.1038/s41598-019-51448-7)
Supplement: Supplementary file 4 — Supplementary Dataset 3 [file 41598_2019_51448_MOESM4_ESM.xlsx]

## Sheet: Condition_deseq_res_MB_BS_Q_BS_
log2 fold change (MLE): PowerSoil/Bead solution vs QIAmp/Bead solution
OTU ID	baseMean	log2FoldChange	lfcSE	stat	pvalue	padj	Kingdom	Phylum	Class	Order	Family	Genus	Species
b069c8413c9eb478d4faa117c4372bd3	10.7034	29.8396	4.09462	7.04329	1.88e-12	5.26e-10	Bacteria	Firmicutes	Bacilli	Lactobacillales	Streptococcaceae	Streptococcus	Streptococcus sp.
log2 fold change (MLE): PowerSoil/Bead solution vs PowerSoil/Ethanol
OTU ID	baseMean	log2FoldChange	lfcSE	stat	pvalue	padj	Kingdom	Phylum	Class	Order	Family	Genus	Species
b069c8413c9eb478d4faa117c4372bd3	10.7034	30	4.09462	7.08246	1.42e-12	3.97e-10	Bacteria	Firmicutes	Bacilli	Lactobacillales	Streptococcaceae	Streptococcus	Streptococcus sp.
d9a610daf5a3ad8c150a5d811dab8bb6	20.048	-7.48362	1.32212	-4.90394	9.39e-07	0.000131507	Bacteria	Actinobacteria	Actinobacteria	Actinomycetales	Micrococcaceae	Rothia	Rothia sp.
log2 fold change (MLE): Qiagen/Bead_solution vs QIAmp/Ethanol
OTU ID	baseMean	log2FoldChange	lfcSE	stat	pvalue	padj	Kingdom	Phylum	Class	Order	Family	Genus	Species
7d7e19ce745f1adb99af3c3047099826	24.6854	23.2495	4.2071	5.28855	1.23e-07	1.73e-05	Bacteria	Proteobacteria	Gammaproteobacteria	Pasteurellales	Pasteurellaceae	Haemophilus	Haemophilus sp.
be1bac8c38e726214223a5ac13184ab7	34.4018	22.2629	2.2223	9.56796	1.09e-21	3.05e-19	Bacteria	Firmicutes	Bacilli	Lactobacillales	Streptococcaceae	Streptococcus	Streptococcus parasanguinis_II
log2 fold change (MLE): PowerSoil/Ethanol vs QIAmp/Ethanol
OTU ID	baseMean	log2FoldChange	lfcSE	stat	pvalue	padj	Kingdom	Phylum	Class	Order	Family	Genus	Species
be1bac8c38e726214223a5ac13184ab7	34.4018	22.1037	2.22232	9.49625	2.18e-21	6.09e-19	Bacteria	Firmicutes	Bacilli	Lactobacillales	Streptococcaceae	Streptococcus	Streptococcus parasanguinis_II
7d7e19ce745f1adb99af3c3047099826	24.6854	21.8648	4.20724	4.95925	7.08e-07	8.11e-05	Bacteria	Proteobacteria	Gammaproteobacteria	Pasteurellales	Pasteurellaceae	Haemophilus	Haemophilus sp.
d9a610daf5a3ad8c150a5d811dab8bb6	20.048	7.66159	1.35418	4.91929	8.69e-07	8.11e-05	Bacteria	Actinobacteria	Actinobacteria	Actinomycetales	Micrococcaceae	Rothia	Rothia sp.
